# Supplementary material for: When does the “third fluid space” open?
Source: Pflugers Arch. 2025 Dec 17;478(1):12. doi: 10.1007/s00424-025-03135-y (PMC12708698; doi:10.1007/s00424-025-03135-y)
Supplement: Supplementary file 2 — Supplementary Material 2 (XLSX 112 KB) [file 424_2025_3135_MOESM2_ESM.xls]

## Sheet: Sheet1
Case_nr	New_number	Body_weight	Dose__ml_kg_min_	Total_volume	Infusion_time	Inf_rate_2	Inf_rate	Time	Hb_dilution	Urine	Hemorr	Dehydr	Alb_dilution	BV_DIP	Hemorr_Group	Hemorr_L	Hb_Alb_dil_diff	Under_efter
1	1	74	0.833	1850	30	61.66	61.66	0	0		40	0	0	0	0	0	0	1
1	1							5	0.0433				0.0537				-0.0104	1
1	1							15	0.1104				0.114				-0.0036	1
1	1							20	0.0802				0.1461				-0.0659	1
1	1							25	0.1656				0.1805				-0.0149	1
1	1							30	0.1946				0.2172				-0.0226	1
1	1							35	0.0885				0.1413				-0.0528	0
1	1							40	0.059				0.1396				-0.0806	0
1	1							45	0.0571				0.1041				-0.047	0
1	1							50	0.0551				0.1362				-0.0811	0
1	1							55	0.0532				0.1345				-0.0813	0
1	1							60	0.0786				0.1328				-0.0542	0
1	1							70	0.0493				0.1311				-0.0818	0
1	1							80	0.0609				0.1294				-0.0685	0
1	1							90	0.0455				0.1277				-0.0822	0
1	1							100	0.057				0.126				-0.069	0
1	1							110	0.0551				0.1243				-0.0692	0
1	1							120	0.0397				0.0887				-0.049	0
1	1							130	0.0512				0.1208				-0.0696	0
1	1							140	0.0628				0.119				-0.0562	0
1	1							150	0.0887				0.0834				0.0053	0
1	1							160	0.0321				0.0816				-0.0495	0
1	1							170	-0.021				0.0479				-0.0689	0
1	1							180	-0.0104	550							-0.0104	0
2	2	69	0.833	1725	30	57.5	57.5	0	0		40	0	0	0	0	0	0	1
2	2							5	0.0482				0.0506				-0.0024	1
2	2							10	0.1413				0.1724				-0.0311	1
2	2							15	0.183				0.2063				-0.0233	1
2	2							20	0.2111				0.2425				-0.0314	1
2	2							25	0.2724				0.2811				-0.0087	1
2	2							30	0.2539				0.2795				-0.0256	1
2	2							35	0.2357				0.2779				-0.0422	0
2	2							40	0.1288				0.198				-0.0692	0
2	2							45	0.1266				0.1963				-0.0697	0
2	2							50	0.1104				0.1589				-0.0485	0
2	2							55	0.1082				0.1235				-0.0153	0
2	2							60	0.0923				0.1216				-0.0293	0
2	2							70	0.0767				0.1197				-0.043	0
2	2							80	0.0745				0.0861				-0.0116	0
2	2							90	0.0461				0.0841				-0.038	0
2	2							100	0.057				0.0521				0.0049	0
2	2							110	0.029				0.0801				-0.0511	0
2	2							120	0.0143				0.0782				-0.0639	0
2	2							130	-0.0002				0.0762				-0.0764	0
2	2							140	-0.0265				0.0742				-0.1007	0
2	2							150	-0.0044				0.0722				-0.0766	0
2	2							160	0.0058				0.0702				-0.0644	0
2	2							170	-0.0086				0.0682				-0.0768	0
2	2							180	-0.0227	770			0.0662				-0.0889	0
3	3	77	0.833	1925	30	64.14	64.14	0	0		40	0	0	0	0	0	0	1
3	3							5	0.0355				0.0814				-0.0459	1
3	3							10	0.1131				0.1106				0.0025	1
3	3							15	0.1392				0.1764				-0.0372	1
3	3							20	0.1808				0.2116				-0.0308	1
3	3							25	0.2401				0.2493				-0.0092	1
3	3							30	0.2069				0.2478				-0.0409	1
3	3							35	0.1896				0.2462				-0.0566	0
3	3							40	0.1152				0.2053				-0.0901	0
3	3							45	0.0724				0.0992				-0.0268	0
3	3							50	0.0838				0.1302				-0.0464	0
3	3							55	0.0953				0.1285				-0.0332	0
3	3							60	0.0665				0.1267				-0.0602	0
3	3							70	0.0514				0.0613				-0.0099	0
3	3							80	0.0494				0.0594				-0.01	0
3	3							90	0.0346				0.0885				-0.0539	0
3	3							100	0.0199				0.0867				-0.0668	0
3	3							110	0.0306				0.0848				-0.0542	0
3	3							120	0.0414				0.052				-0.0106	0
3	3							130	0.0017				0.0501				-0.0484	0
3	3							140	0.0374				0.0482				-0.0108	0
3	3							150	-0.0022				0.0463				-0.0485	0
3	3							160	0.0082				0.0754				-0.0672	0
3	3							170	0.0187				0.0133				0.0054	0
3	3							180	-0.008	1100			0.0405				-0.0485	0
4	4	85	0.833	2125	30	70.8	70.8	0	0		40	0	0	0	0	0	0	1
4	4							5	0.0892				0.0815				0.0077	1
4	4							10	0.1019				0.134				-0.0321	1
4	4							15	0.1287				0.1616				-0.0329	1
4	4							20	0.1565				0.1908				-0.0343	1
4	4							25	0.185				0.2558				-0.0708	1
4	4							30	0.2783				0.2543				0.024	1
4	4							35	0.1251				0.2187				-0.0936	0
4	4							40	0.1972				0.1542				0.043	0
4	4							45	0.0426				0.1234				-0.0808	0
4	4							50	0.0417				0.1218				-0.0801	0
4	4							55	0.0407				0.1202				-0.0795	0
4	4							60	0.0271				0.0908				-0.0637	0
4	4							70	0.0262				0.0891				-0.0629	0
4	4							80	0.0253				0.061				-0.0357	0
4	4							90	0.0118				0.0857				-0.0739	0
4	4							100	0.0621				0.084				-0.0219	0
4	4							110	-0.0023				0.0823				-0.0846	0
4	4							120	0.0602				0.0806				-0.0204	0
4	4							130	-0.004				0.0789				-0.0829	0
4	4							140	0.0198				0.0772				-0.0574	0
4	4							150	-0.0058				0.0755				-0.0813	0
4	4							160	0.018				0.0473				-0.0293	0
4	4							170	-0.0076				0.0456				-0.0532	0
4	4							180	0.0162	900			0.0702				-0.054	0
5	5	65	0.833	1624	30	54.145	54.145	0	0		40	0	0	0	0	0	0	1
5	5							5	0.0565				0.074				-0.0175	1
5	5							10	0.1243				0.18				-0.0557	1
5	5							20	0.1823				0.263				-0.0807	1
5	5							25	0.2279				0.2179				0.01	1
5	5							30	0.2261				0.2602				-0.0341	1
5	5							35	0.1769				0.2588				-0.0819	0
5	5							40	0.1156				0.1347				-0.0191	0
5	5							45	0.1138				0.1332				-0.0194	0
5	5							50	0.0564				0.1316				-0.0752	0
5	5							55	0.0819				0.13				-0.0481	0
5	5							60	0.0664				0.0927				-0.0263	0
5	5							70	0.0511				0.165				-0.1139	0
5	5							80	0.0493				0.1253				-0.076	0
5	5							90	0.0343				0.0544				-0.0201	0
5	5							100	0.0326				0.1221				-0.0895	0
5	5							110	0.0178				0.0511				-0.0333	0
5	5							120	0.029				0.0494				-0.0204	0
5	5							130	0.0272				0.0813				-0.0541	0
5	5							140	0.0125				0.0796				-0.0671	0
5	5							150	0.0108				0.078				-0.0672	0
5	5							160	0.0219				0.0427				-0.0208	0
5	5							170	-0.0301				0.0746				-0.1047	0
5	5							180	0.0313	950			0.0393				-0.008	0
6	6	85	0.833	2125	30	70.8	70.8	0	0		40	0	0	0	0	0	0	1
6	6							5	0.0744				0.0981				-0.0237	1
6	6							10	0.1269				0.1287				-0.0018	1
6	6							15	0.1249				0.1613				-0.0364	1
6	6							20	0.1658				0.235				-0.0692	1
6	6							25	0.2396				0.2748				-0.0352	1
6	6							30	0.2534				0.3176				-0.0642	1
6	6							35	0.2045				0.2718				-0.0673	0
6	6							40	0.1435				0.2289				-0.0854	0
6	6							45	0.0996								0.0996	0
6	6							50	0.0976				0.1521				-0.0545	0
6	6							55	0.0688				0.1161				-0.0473	0
6	6							60	-0.0211				0.0515				-0.0726	0
6	6							70	0.0261				0.0802				-0.0541	0
6	6							80	-0.0007				0.0784				-0.0791	0
6	6							90	0.0097				0.0766				-0.0669	0
6	6							100	-0.0045				0.0748				-0.0793	0
6	6							110	-0.0185				0.073				-0.0915	0
6	6							120	-0.0204				0.0711				-0.0915	0
6	6							130	-0.0103				0.0693				-0.0796	0
6	6							140	0.0001				0.0998				-0.0997	0
6	6							150	-0.0019				0.098				-0.0999	0
6	6							160	-0.028				0.0639				-0.0919	0
6	6							170	-0.0416				0.0944				-0.136	0
6	6							180	-0.0666	1300			0.0926				-0.1592	0
8	8	68	0.833	1700	30	56.64	56.64	0	0		40	0	0	0	0	0	0	1
8	8							5	0.0892				0.1061				-0.0169	1
8	8							10	0.1885				0.1675				0.021	1
8	8							15	0.1562								0.1562	1
8	8							20	0.1995				0.2756				-0.0761	1
8	8							25	0.1973				0.274				-0.0767	1
8	8							30	0.2426				0.2335				0.0091	1
8	8							35	0.1776				0.1953				-0.0177	0
8	8							40	0.2544				0.2301				0.0243	0
8	8							45	0.2198				0.1919				0.0279	0
8	8							50	0.2176				0.1901				0.0275	0
8	8							55	0.1843				0.1539				0.0304	0
8	8							60	0.1669				0.1521				0.0148	0
8	8							70	0.1498				0.1503				-0.0005	0
8	8							80	0.1045				0.116				-0.0115	0
8	8							90	0.1165				0.1466				-0.0301	0
8	8							100	0.1286				0.0815				0.0471	0
8	8							110	0.0572				0.1428				-0.0856	0
8	8							120	0.1387				0.141				-0.0023	0
8	8							130	0.0938				0.1391				-0.0453	0
8	8							140	0.1057				0.1373				-0.0316	0
8	8							150	0.1321				0.1354				-0.0033	0
8	8							160	0.0874								0.0874	0
8	8							170	0.0992								0.0992	0
8	8							180	0.1255	650			0.101				0.0245	0
9	9	85	0.833	2124	30	70.81	70.81	0	0		40	0	0	0	0	0	0	1
9	9							5	0.0814				0.074				0.0074	1
9	9							10	0.1348				0.1418				-0.007	1
9	9							15	0.1617				0.1784				-0.0167	1
9	9							20	0.2357				0.2178				0.0179	1
9	9							25	0.2497				0.26				-0.0103	1
9	9							30	0.2639				0.3056				-0.0417	1
9	9							35	0.23				0.2573				-0.0273	0
9	9							40	0.2281				0.2122				0.0159	0
9	9							45	0.1656				0.1699				-0.0043	0
9	9							50	0.1068				0.1302				-0.0234	0
9	9							55	0.105				0.1287				-0.0237	0
9	9							60	0.1031				0.1271				-0.024	0
9	9							70	0.0877				0.1637				-0.076	0
9	9							80	0.0995				0.0882				0.0113	0
9	9							90	0.0575				0.1224				-0.0649	0
9	9							100	0.0688				0.085				-0.0162	0
9	9							110	0.0539				0.0834				-0.0295	0
9	9							120	0.0521				0.0817				-0.0296	0
9	9							130	0.0246				0.0801				-0.0555	0
9	9							140	0.0616				0.0784				-0.0168	0
9	9							150	0.0467				0.0767				-0.03	0
9	9							160	0.0194				0.0751				-0.0557	0
9	9							170	0.0302	700			0.0734				-0.0432	0
10	10	70	0.833	1749	30	58.31	58.31	0	0		40	0	0	0	0	0	0	1
10	10							5	0.0424				0.0495				-0.0071	1
10	10							10	0.0803				0.0755				0.0048	1
10	10							15	0.1059				0.1339				-0.028	1
10	10							20	0.1614				0.1649				-0.0035	1
10	10							25	0.1895				0.1978				-0.0083	1
10	10							30	0.1431				0.1619				-0.0188	1
10	10							35	0.1413				0.1604				-0.0191	0
10	10							40	0.1395				0.0955				0.044	0
10	10							45	0.1376				0.0939				0.0437	0
10	10							50	0.0936				0.0632				0.0304	0
10	10							55	0.0781				0.0615				0.0166	0
10	10							60	0.0497				0.0322				0.0175	0
10	10							70	0.0479				0.0304				0.0175	0
10	10							80	0.0593				0.0287				0.0306	0
10	10							90	0.0187				0.027				-0.0083	0
10	10							110	0.0557				0.0253				0.0304	0
10	10							120	0.0539				0.0235				0.0304	0
10	10							130	0.039				0.0218				0.0172	0
10	10							140	0.0372				0.02				0.0172	0
10	10							150	0.0226				0.0183				0.0043	0
10	10							160	0.0208				0.0165				0.0043	0
10	10							170	0.0448				-0.0116				0.0564	0
10	10							180	0.0173	950			0.0406				-0.0233	0
1	11	74	0.833	1850	30	61.64	61.64	0	0		450	0	0	450	1	0.45	0	1
1	11							5	0.071				0.0585				0.0125	1
1	11							10	0.1565				0.1627				-0.0062	1
1	11							15	0.1855				0.2442				-0.0587	1
1	11							20	0.2321				0.2425				-0.0104	1
1	11							25	0.2639				0.337				-0.0731	1
1	11							30	0.2969				0.2856				0.0113	1
1	11							35	0.2424				0.2377				0.0047	0
1	11							40	0.1908				0.1929				-0.0021	0
1	11							45	0.2047				0.1911				0.0136	0
1	11							50	0.1864				0.1491				0.0373	0
1	11							55	0.1529				0.1875				-0.0346	0
1	11							60	0.1662				0.1455				0.0207	0
1	11							70	0.1797				0.1437				0.036	0
1	11							80	0.1935				0.1418				0.0517	0
1	11							90	0.1143				0.0671				0.0472	0
1	11							100	0.1121				0.1004				0.0117	0
1	11							110	0.11				0.0984				0.0116	0
1	11							120	0.0933				0.0965				-0.0032	0
1	11							130	0.1056				0.0945				0.0111	0
1	11							140	0.1035				0.1302				-0.0267	0
1	11							150	0.1013				0.0907				0.0106	0
1	11							160	0.0992				0.0887				0.0105	0
1	11							170	0.1116				0.0867				0.0249	0
1	11							180	0.0948	400			0.0867				0.0081	0
2	12	69	0.833	1724	30	57.47	57.47	0	0		450	0	0	450	1	0.45	0	1
2	12							5	0.094				0.0949				-0.0009	1
2	12							10	0.2062				0.1926				0.0136	1
2	12							15	0.2504				0.2679				-0.0175	1
2	12							20	0.2802				0.3086				-0.0284	1
2	12							25	0.2941				0.3068				-0.0127	1
2	12							30	0.3083				0.3505				-0.0422	1
2	12							35	0.2891				0.3034				-0.0143	0
2	12							40	0.2541				0.2591				-0.005	0
2	12							45	0.2357				0.1801				0.0556	0
2	12							50	0.1433				0.1429				0.0004	0
2	12							55	0.1268				0.1409				-0.0141	0
2	12							60	0.0832				0.1388				-0.0556	0
2	12							70	0.0544				0.1036				-0.0492	0
2	12							80	0.0784				0.0701				0.0083	0
2	12							90	0.0628				0.0679				-0.0051	0
2	12							100	0.0604				0.0657				-0.0053	0
2	12							110	0.0451				0.0635				-0.0184	0
2	12							120	0.0557				0.0613				-0.0056	0
2	12							130	0.0404				0.0905				-0.0501	0
2	12							150	0.0641				0.0883				-0.0242	0
2	12							160	0.0749				0.0861				-0.0112	0
2	12							170	0.0726				0.1171				-0.0445	0
2	12							180	0.044	800			0.0818				-0.0378	0
3	13	77	0.833	1924	30	64.14	64.14	0	0		450	0	0	450	1	0.45	0	1
3	13							5	0.0904				0.1155				-0.0251	1
3	13							10	0.1165				0.1475				-0.031	1
3	13							15	0.1435				0.2199				-0.0764	1
3	13							20	0.1714				0.2591				-0.0877	1
3	13							25	0.1846				0.301				-0.1164	1
3	13							30	0.2139				0.3462				-0.1323	1
3	13							35	0.1957				0.2541				-0.0584	0
3	13							40	0.1181				0.2116				-0.0935	0
3	13							45	0.06				0.1016				-0.0416	0
3	13							50	0.0444				0.1335				-0.0891	0
3	13							55	0.0556				0.1316				-0.076	0
3	13							60	0.0141				0.1297				-0.1156	0
3	13							70	0.0512				0.0939				-0.0427	0
3	13							80	-0.0397				0.0919				-0.1316	0
3	13							90	0.0076				0.09				-0.0824	0
3	13							100	-0.0071				0.088				-0.0951	0
3	13							110	-0.0339				0.054				-0.0879	0
3	13							120	-0.036				0.0519				-0.0879	0
3	13							130	-0.0381				0.0818				-0.1199	0
3	13							140	-0.0281				0.0478				-0.0759	0
3	13							150	-0.0179				0.0457				-0.0636	0
3	13							160	-0.0076				0.0135				-0.0211	0
3	13							170	0.0157								0.0157	0
3	13							180	-0.0119	1425			0.01				-0.0219	0
4	14	85	0.784	2000	30	66.64	66.64	0	0		450	0	0	450	1	0.45	0	1
4	14							5	0.0171				0.101				-0.0839	1
4	14							10	0.0546				0.1326				-0.078	1
4	14							15	0.0661				0.1664				-0.1003	1
4	14							20	0.1351				0.2025				-0.0674	1
4	14							25	0.133				0.2009				-0.0679	1
4	14							30	0.1458				0.1993				-0.0535	1
4	14							35	0.0721				0.0296				0.0425	0
4	14							40	0.0564				0.0575				-0.0011	0
4	14							50	0.0544				0.0871				-0.0327	0
4	14							55	0.0524				0.0538				-0.0014	0
4	14							60	0.0371				0.0834				-0.0463	0
4	14							70	0.022				0.05				-0.028	0
4	14							80	0.0071				0.0797				-0.0726	0
4	14							90	0.018				0.0463				-0.0283	0
4	14							110	-0.0094				0.0759				-0.0853	0
4	14							120	0.0012				0.1075				-0.1063	0
4	14							130	-0.0007				0.0407				-0.0414	0
4	14							140	0.023				0.0703				-0.0473	0
4	14							160	0.021				0.0369				-0.0159	0
4	14							170	-0.0066				0.0999				-0.1065	0
4	14							180	-0.021	1100			0.0331				-0.0541	0
5	15	65	0.833	1624	30	54.145	54.145	0	0		450	0	0	450	1	0.45	0	1
5	15							5	0.0622				0.0553				0.0069	1
5	15							10	0.1009				0.1175				-0.0166	1
5	15							15	0.1269				0.1509				-0.024	1
5	15							20	0.1537				0.2688				-0.1151	1
5	15							25	0.1814				0.2248				-0.0434	1
5	15							30	0.2101				0.2658				-0.0557	1
5	15							35	0.192				0.2217				-0.0297	0
5	15							40	0.087				0.1431				-0.0561	0
5	15							45	0.071				0.1414				-0.0704	0
5	15							50	0.0551				0.1047				-0.0496	0
5	15							55	0.0528				0.138				-0.0852	0
5	15							60	0.0372				0.1363				-0.0991	0
5	15							70	0.0092				0.0355				-0.0263	0
5	15							80	0.0325				0.0977				-0.0652	0
5	15							90	0.0172				0.131				-0.1138	0
5	15							100	0.0408				0.0613				-0.0205	0
5	15							110	0.0651				0.0924				-0.0273	0
5	15							120	0.0493				0.0577				-0.0084	0
5	15							130	0.0603				0.0888				-0.0285	0
5	15							140	0.0446				0.122				-0.0774	0
5	15							150	0.0555				0.0853				-0.0298	0
5	15							160	0.0139				0.0505				-0.0366	0
5	15							170	0.0507				0.0816				-0.0309	0
5	15							180	0.0483	850			0.0798				-0.0315	0
7	17	77	0.833	1924	30	64.14	64.14	0	0		450	0	0	450	1	0.45	0	1
7	17							5	0.0762				0.0533				0.0229	1
7	17							10	0.0879				0.1132				-0.0253	1
7	17							15	0.0997				0.1112				-0.0115	1
7	17							20	0.1261				0.1091				0.017	1
7	17							25	0.1684				0.1769				-0.0085	1
7	17							30	0.1662				0.2132				-0.047	1
7	17							35	0.2106				0.173				0.0376	0
7	17							40	0.162				0.1711				-0.0091	0
7	17							45	0.1158				0.1331				-0.0173	0
7	17							50	0.0995				0.131				-0.0315	0
7	17							55	0.0698				0.129				-0.0592	0
7	17							60	0.0814				0.0931				-0.0117	0
7	17							70	0.0793				0.0909				-0.0116	0
7	17							80	0.134				0.0568				0.0772	0
7	17							90	0.1466				0.0866				0.06	0
7	17							100	0.1153				0.0844				0.0309	0
7	17							110	0.1423								0.1423	0
7	17							120	0.1402				0.0503				0.0899	0
7	17							130	0.0536				0.08				-0.0264	0
7	17							140	0.1212				0.0778				0.0434	0
7	17							150	0.1047				0.0756				0.0291	0
7	17							160	0.0885				0.1072				-0.0187	0
7	17							170	0.1004				0.0393				0.0611	0
7	17							180	0.0843	300			0.0689				0.0154	0
8	18	68	0.833	1700	30	56.64	56.64	0	0		450	0	0	450	1	0.45	0	1
8	18							5	0.0498				0.0566				-0.0068	1
8	18							10	0.1174				0.1206				-0.0032	1
8	18							15	0.1446				0.1549				-0.0103	1
8	18							20	0.1883				0.1529				0.0354	1
8	18							25	0.2018				0.231				-0.0292	1
8	18							30	0.1994				0.3211				-0.1217	1
8	18							35	0.197				0.2718				-0.0748	0
8	18							40	0.1788				0.1843				-0.0055	0
8	18							45	0.1609				0.1823				-0.0214	0
8	18							50	0.1433				0.2218				-0.0785	0
8	18							55	0.1561				0.1785				-0.0224	0
8	18							60	0.1537				0.1765				-0.0228	0
8	18							80	0.1362				0.0996				0.0366	0
8	18							90	0.1045				0.0975				0.007	0
8	18							100	0.1021				0.1316				-0.0295	0
8	18							110	0.144				0.1296				0.0144	0
8	18							120	0.1416				0.1275				0.0141	0
8	18							130	0.1096				0.1642				-0.0546	0
8	18							140	0.1219				0.1234				-0.0015	0
8	18							150	0.0905				0.1213				-0.0308	0
8	18							160	0.1025				0.1192				-0.0167	0
8	18							170	0.0717				0.1171				-0.0454	0
8	18							180	0.0834	150			0.0787				0.0047	0
9	19	85	0.784	2000	30	66.64	66.64	0	0		450	0	0	450	1	0.45	0	1
9	19							10	0.0879				0.0626				0.0253	1
9	19							15	0.1853								0.1853	1
9	19							20	0.2773				0.1749				0.1024	1
9	19							25	0.3084				0.2169				0.0915	1
9	19							30	0.3583				0.2624				0.0959	1
9	19							35	0.2544				0.2609				-0.0065	1
9	19							40	0.2205				0.2124				0.0081	0
9	19							45	0.1877				0.1671				0.0206	0
9	19							70	0.1558				0.1249				0.0309	0
9	19							80	0.111				0.1638				-0.0528	0
9	19							90	0.1088				0.0836				0.0252	0
9	19							100	0.1206				0.0463				0.0743	0
9	19							110	0.0908				0.1179				-0.0271	0
9	19							120	0.0887	1020			0.1162				-0.0275	0
9	19							130					0.041				-0.041	0
9	19							140					0.0747				-0.0747	0
9	19							150					0.0374				-0.0374	0
9	19							160					0.0355				-0.0355	0
9	19							170					0.0691				-0.0691	0
9	19							180					0.0673				-0.0673	0
10	20	70	0.833	1749	30	58.31	58.31	0	0		450	0	0	450	1	0.45	0	1
10	20							5	0.0694				0.0771				-0.0077	1
10	20							10	0.183				0.1352				0.0478	1
10	20							15	0.1806				0.2006				-0.02	1
10	20							20	0.1782				0.2355				-0.0573	1
10	20							25	0.207				0.2728				-0.0658	1
10	20							30	0.1888				0.2713				-0.0825	1
10	20							35	0.171				0.2698				-0.0988	0
10	20							40	0.1385				0.2295				-0.091	0
10	20							45	0.093				0.1569				-0.0639	0
10	20							50	0.1191				0.2263				-0.1072	0
10	20							55	0.0883								0.0883	0
10	20							60	0.0585				0.1212				-0.0627	0
10	20							70	0.0427				0.1195				-0.0768	0
10	20							80	0.0538				0.1177				-0.0639	0
10	20							90	0.0926				0.0852				0.0074	0
10	20							100	0.0763				0.0543				0.022	0
10	20							110	0.0879				-0.0015				0.0894	0
10	20							120	0.0855				0.0228				0.0627	0
10	20							140	0.0556				0.0778				-0.0222	0
10	20							150	0.0533				0.076				-0.0227	0
10	20							160	0.0115				0.0742				-0.0627	0
10	20							170					0.0723				-0.0723	0
10	20							180	0.0352	900			0.0413				-0.0061	0
1	21	74	0.833	1849	30	61.63	61.63	0	0		900	0	0	900	2	0.9	0	1
1	21							5	0.0307				0.0583				-0.0276	1
1	21							10	0.1133				0.1622				-0.0489	1
1	21							15	0.1727				0.1603				0.0124	1
1	21							20	0.2028				0.1985				0.0043	1
1	21							25	0.184				0.2397				-0.0557	1
1	21							30	0.2145				0.2842				-0.0697	1
1	21							35	0.1955				0.2824				-0.0869	0
1	21							40	0.1298				0.1912				-0.0614	0
1	21							45	0.1274				0.149				-0.0216	0
1	21							50	0.125				0.147				-0.022	0
1	21							55	0.1076				0.1073				0.0003	0
1	21							60	0.0905				0.1052				-0.0147	0
1	21							70	0.1178				0.1407				-0.0229	0
1	21							80	0.0858				0.1387				-0.0529	0
1	21							90	0.0835				0.099				-0.0155	0
1	21							100	0.0957				0.0969				-0.0012	0
1	21							110	0.0644				0.0947				-0.0303	0
1	21							120	0.0764				0.0926				-0.0162	0
1	21							130	0.074				0.128				-0.054	0
1	21							140	0.1009				0.1259				-0.025	0
1	21							150	0.0985				0.1238				-0.0253	0
1	21							160	0.0961				0.0841				0.012	0
1	21							170	0.0937				0.0466				0.0471	0
1	21							180	0.0767	200			0.1172				-0.0405	0
2	22	69	0.833	1724	30	57.47	57.47	0	0		900	0	0	900	2	0.9	0	1
2	22							5	0.0701				0.1004				-0.0303	1
2	22							10	0.1539				0.2048				-0.0509	1
2	22							15	0.1982				0.2862				-0.088	1
2	22							20	0.2613				0.2842				-0.0229	1
2	22							25	0.2768				0.3284				-0.0516	1
2	22							30	0.2754				0.3264				-0.051	1
2	22							35	0.2086				0.2783				-0.0697	0
2	22							40	0.1762				0.2332				-0.057	0
2	22							45	0.1749				0.1908				-0.0159	0
2	22							50	0.1584				0.1886				-0.0302	0
2	22							55	0.1133				0.1486				-0.0353	0
2	22							60	0.0839				0.1464				-0.0625	0
2	22							70	0.0555				0.1086				-0.0531	0
2	22							80	0.1092				0.0728				0.0364	0
2	22							90	0.1367				0.1038				0.0329	0
2	22							100	0.0787				0.1014				-0.0227	0
2	22							110	0.1053				0.099				0.0063	0
2	22							120	0.1182				0.0966				0.0216	0
2	22							130	0.0479				0.0942				-0.0463	0
2	22							140	0.0873				0.0918				-0.0045	0
2	22							150	0.1581				0.1249				0.0332	0
2	22							160	0.0987				0.1225				-0.0238	0
2	22							170	0.0973				0.0846				0.0127	0
2	22							180	0.154	450			0.1177				0.0363	0
3	23	77	0.833	1924	30	64.14	64.14	0	0		900	0	0	900	2	0.9	0	1
3	23							5	0.0761				0.081				-0.0049	1
3	23							10	0.1448				0.2142				-0.0694	1
3	23							15	0.2193				0.2516				-0.0323	1
3	23							20	0.233				0.2917				-0.0587	1
3	23							25	0.2805				0.3347				-0.0542	1
3	23							30	0.261				0.3329				-0.0719	1
3	23							35	0.2418				0.2444				-0.0026	0
3	23							40	0.2069				0.2031				0.0038	0
3	23							45	0.158				0.1642				-0.0062	0
3	23							50	0.1555				0.1622				-0.0067	0
3	23							55	0.1382				0.0926				0.0456	0
3	23							60	0.0786				0.1232				-0.0446	0
3	23							70	0.1042				0.121				-0.0168	0
3	23							80	0.0877				0.1537				-0.066	0
3	23							90	0.1136				0.1168				-0.0032	0
3	23							100	0.0828				0.0819				0.0009	0
3	23							110	0.0666				0.1124				-0.0458	0
3	23							120	0.0919				0.1102				-0.0183	0
3	23							130	0.0895				0.108				-0.0185	0
3	23							140	0.087				0.1058				-0.0188	0
3	23							150	0.0987				0.1036				-0.0049	0
3	23							160	0.0821				0.1014				-0.0193	0
3	23							170	0.0797				0.0992				-0.0195	0
3	23							180	0.0772	1000			0.0969				-0.0197	0
4	24	85	0.784	2000	30	66.64	66.64	0	0		900	0	0	900	2	0.9	0	1
4	24							5	0.0489				0.0673				-0.0184	1
4	24							10	0.0468				0.0653				-0.0185	1
4	24							15	0.1127				0.1262				-0.0135	1
4	24							20	0.1539				0.1586				-0.0047	1
4	24							25	0.1971				0.232				-0.0349	1
4	24							30	0.2756				0.3159				-0.0403	1
4	24							35	0.2402				0.3143				-0.0741	0
4	24							40	0.2059				0.2683				-0.0624	0
4	24							45	0.1577				0.1864				-0.0287	0
4	24							50	0.1262				0.1846				-0.0584	0
4	24							55	0.0956				0.1463				-0.0507	0
4	24							60	0.0933				0.1444				-0.0511	0
4	24							70	0.0773				0.1082				-0.0309	0
4	24							80	0.0889				0.1062				-0.0173	0
4	24							90	0.1006				0.1385				-0.0379	0
4	24							100	0.0983				0.1023				-0.004	0
4	24							110	0.0961				0.1002				-0.0041	0
4	24							120	0.1079				0.0982				0.0097	0
4	24							130	0.1057				0.0962				0.0095	0
4	24							140	0.1177				0.0942				0.0235	0
4	24							150	0.0872				0.0922				-0.005	0
4	24							160	0.0989				0.0901				0.0088	0
4	24							170	0.1108				0.1224				-0.0116	0
4	24							180	0.1086	600			0.1204				-0.0118	0
5	25	65	0.833	1624	30	54.145	54.145	0	0		900	0	0	900	2	0.9	0	1
5	25							5	0.1017				0.0857				0.016	1
5	25							10	0.1129				0.1886				-0.0757	1
5	25							15	0.1828				0.2262				-0.0434	1
5	25							20	0.3086				0.3611				-0.0525	1
5	25							25	0.2721				0.4119				-0.1398	1
5	25							30	0.3737				0.3574				0.0163	1
5	25							35	0.3001				0.3065				-0.0064	0
5	25							40	0.2638				0.3045				-0.0407	0
5	25							45	0.2287				0.1746				0.0541	0
5	25							50	0.1947				0.1724				0.0223	0
5	25							55	0.239				0.2099				0.0291	0
5	25							60	0.1892				0.168				0.0212	0
5	25							70	0.1864				0.1657				0.0207	0
5	25							80	0.1537				0.1261				0.0276	0
5	25							90	0.1658				0.1611				0.0047	0
5	25							100	0.1483				0.1215				0.0268	0
5	25							110	0.1455				0.1191				0.0264	0
5	25							120	0.1428				0.1167				0.0261	0
5	25							130	0.14				0.0793				0.0607	0
5	25							140	0.081				0.0768				0.0042	0
5	25							150	0.0783				0.0743				0.004	0
5	25							160	0.1032				0.1068				-0.0036	0
5	25							170	0.0866				0.1044				-0.0178	0
5	25							180	0.0703	425			0.0669				0.0034	0
6	26	85	0.784	2000	30	66.64	66.64	0	0		900	0	0	900	2	0.9	0	1
6	26							5	0.213				0.2834				-0.0704	1
6	26							20	0.3095				0.4359				-0.1264	1
6	26							25	0.3974				0.4943				-0.0969	1
6	26							30	0.4149				0.4328				-0.0179	1
6	26							35	0.3058				0.4912				-0.1854	0
6	26							40	0.3045				0.4296				-0.1251	0
6	26							45	0.2697				0.2737				-0.004	0
6	26							50	0.2522				0.2719				-0.0197	0
6	26							55	0.2036				0.3177				-0.1141	0
6	26							60	0.2023				0.2239				-0.0216	0
6	26							70	0.1858				0.222				-0.0362	0
6	26							80	0.1548				0.2644				-0.1096	0
6	26							90	0.1248				0.1382				-0.0134	0
6	26							100	0.1821				0.1361				0.046	0
6	26							110	0.1224				0.134				-0.0116	0
6	26							120	0.1212				0.1319				-0.0107	0
6	26							130	0.1343				0.1298				0.0045	0
6	26							140	0.1188				0.1665				-0.0477	0
6	26							150	0.1318				0.2058				-0.074	0
6	26							160	0.1025				0.1237				-0.0212	0
6	26							170	0.1152				0.2017				-0.0865	0
6	26							180	0.114	400			0.1997				-0.0857	0
7	27	77	0.833	1924	30	64.14	64.14	0	0		900	0	0	900	2	0.9	0	1
7	27							5	0.0626				0.0692				-0.0066	1
7	27							10	0.1906				0.1321				0.0585	1
7	27							15	0.1577				0.1656				-0.0079	1
7	27							20	0.2173				0.2015				0.0158	1
7	27							25	0.2311				0.2831				-0.052	1
7	27							30	0.2618				0.2813				-0.0195	1
7	27							35	0.2103				0.2365				-0.0262	0
7	27							40	0.1766				0.1944				-0.0178	0
7	27							45	0.1293				0.1192				0.0101	0
7	27							50	0.1126				0.1171				-0.0045	0
7	27							55	0.0961				0.1151				-0.019	0
7	27							60	0.0938				0.1131				-0.0193	0
7	27							70	0.0914				0.1111				-0.0197	0
7	27							80	0.0753				0.109				-0.0337	0
7	27							90	0.0868				0.107				-0.0202	0
7	27							100	0.0845				0.0715				0.013	0
7	27							110	0.0822				0.0693				0.0129	0
7	27							120	0.0799				0.0672				0.0127	0
7	27							130	0.0915				0.0651				0.0264	0
7	27							140	0.0481				0.0963				-0.0482	0
7	27							150	0.0593				0.0942				-0.0349	0
7	27							160	0.057				0.0587				-0.0017	0
7	27							170	0.0413				0.025				0.0163	0
7	27							180	0.0259	1675			0.0542				-0.0283	0
8	28	68	0.833	1700	30	56.64	56.64	0	0		900	0	0	900	2	0.9	0	1
8	28							5	0.0711				0.0832				-0.0121	1
8	28							10	0.1414				0.1827				-0.0413	1
8	28							15	0.2182				0.2188				-0.0006	1
8	28							20	0.2322				0.3013				-0.0691	1
8	28							25	0.2815				0.3462				-0.0647	1
8	28							30	0.2967				0.3945				-0.0978	1
8	28							35	0.3122				0.3424				-0.0302	0
8	28							40	0.2558				0.3405				-0.0847	0
8	28							45	0.2191				0.2482				-0.0291	0
8	28							50	0.1998				0.2898				-0.09	0
8	28							55	0.2136				0.2441				-0.0305	0
8	28							60	0.1784				0.242				-0.0636	0
8	28							70	0.1599				0.24				-0.0801	0
8	28							80	0.173				0.197				-0.024	0
8	28							90	0.1391				0.1566				-0.0175	0
8	28							100	0.1365				0.1926				-0.0561	0
8	28							110	0.1649				0.1904				-0.0255	0
8	28							120	0.1161				0.1882				-0.0721	0
8	28							130	0.1753				0.1477				0.0276	0
8	28							140	0.1568				0.1838				-0.027	0
8	28							150	0.1386				0.1815				-0.0429	0
8	28							160	0.1359				0.1793				-0.0434	0
8	28							170	0.1487				0.1388				0.0099	0
8	28							180	0.1617	350			0.1747				-0.013	0
9	29	85	0.784	2000	30	66.64	66.64	0	0		900	0	0	900	2	0.9	0	1
9	29							5	0.1183				0.1144				0.0039	1
9	29							10	0.1906				0.1921				-0.0015	1
9	29							15	0.2524				0.2823				-0.0299	1
9	29							20	0.2665				0.332				-0.0655	1
9	29							25	0.2981				0.3862				-0.0881	1
9	29							30	0.331				0.3287				0.0023	1
9	29							35	0.2583				0.327				-0.0687	0
9	29							40	0.1906				0.2737				-0.0831	0
9	29							45	0.1879				0.2242				-0.0363	0
9	29							50	0.2009				0.178				0.0229	0
9	29							55	0.167				0.176				-0.009	0
9	29							60	0.1492				0.1741				-0.0249	0
9	29							70	0.177				0.1721				0.0049	0
9	29							80	0.1899				0.1289				0.061	0
9	29							90	0.1563				0.1268				0.0295	0
9	29							100	0.1536				0.0862				0.0674	0
9	29							110	0.1359				0.0841				0.0518	0
9	29							120	0.1332				0.0819				0.0513	0
9	29							130	0.1159				0.0798				0.0361	0
9	29							140	0.1278				0.0776				0.0502	0
9	29							150	0.155				0.0754				0.0796	0
9	29							160	0.1523				0.0732				0.0791	0
9	29							170	0.091				0.071				0.02	0
9	29							180	0.0884	1200			0.1073				-0.0189	0
10	30	70	0.833	1750	30	58.31	58.31	0	0		900	0	0	900	2	0.9	0	1
10	30							5	0.1043				0.126				-0.0217	1
10	30							10	0.1605				0.1922				-0.0317	1
10	30							15	0.2205				0.2275				-0.007	1
10	30							20	0.2676				0.2652				0.0024	1
10	30							25	0.3174				0.3056				0.0118	1
10	30							30	0.3329				0.3491				-0.0162	1
10	30							35	0.3124				0.3018				0.0106	0
10	30							40	0.2413				0.2573				-0.016	0
10	30							45	0.2225				0.2154				0.0071	0
10	30							50	0.1727				0.1759				-0.0032	0
10	30							55	0.1551				0.1737				-0.0186	0
10	30							60	0.1527				0.1715				-0.0188	0
10	30							70	0.1354				0.1693				-0.0339	0
10	30							80	0.1183				0.167				-0.0487	0
10	30							90	0.1016				0.1296				-0.028	0
10	30							110	0.0992				0.1273				-0.0281	0
10	30							120	0.0969				0.1249				-0.028	0
10	30							130	0.0805				0.1226				-0.0421	0
10	30							140	0.0921				0.1554				-0.0633	0
10	30							150	0.104				0.1179				-0.0139	0
10	30							160	0.1016				0.1156				-0.014	0
10	30							170	0.0851				0.1132				-0.0281	0
10	30							180	0.0827	750			0.1108				-0.0281	0

## Sheet: History
Object	Timestamp	User	Object Name	Event	Description	Annotation
Hemorr.Data.Hemorr New.Sheet1	2023.10.14 08:29:00 UTC	robert.hahn	Worksheet	Object Created	Object Created \\Mac\Home\Desktop\Hemorr New.xls
