# Supplementary material for: When does the “third fluid space” open?
Source: Pflugers Arch. 2025 Dec 17;478(1):12. doi: 10.1007/s00424-025-03135-y (PMC12708698; doi:10.1007/s00424-025-03135-y)
Supplement: Supplementary file 3 — Supplementary Material 3 (XLSX 396 KB) [file 424_2025_3135_MOESM3_ESM.xls]

## Sheet: Sheet1
Person	Hbo	Vaken_0__anest_1	Age	Lapscopi	Vaken_anest_lapscopi	Gender_Male_0	Body_weight	Vol_in	Und_efter_1_5	Und_efter_1_1	Total_volume	Infusion_time	Inf_rate	Time	Dilution	Urine	Urin_port	MAP	Total_volume_1	Infusion_time_1	Inf_rate_1		MAP
1	133	0	30	0	0	0	76	1900	0	0	1900	30	63.3	0	0			78	1900	30	63.3		78
1									1	1				5	0.052			73					73
1									1	1				10	0.1518			77.3333333333333					#VALUE!
1									2	1				15	0.151			73					73
1									2	1				20	0.1654			77					77
1									3	1				25	0.2791			71.3333333333333					#VALUE!
1									3	1				30	0.2275			72.6666666666666					#VALUE!
1									4	0				35	0.1943			75					75
1									4	0				40	0.1777			78.3333333333333					#VALUE!
1									5	0				45	0.1461			71					71
1									5	0				50	0.1303			101					101
1									0	0				55	0.1596			81.3333333333333					#VALUE!
1									0	0				60	0.1743			79.3333333333333					#VALUE!
1									0	0				65	0.1428			71.6666666666666					#VALUE!
1									0	0				70	0.1123			76.6666666666666					#VALUE!
1									0	0				75	0.1874			76.3333333333333					#VALUE!
1									0	0				80	0.1403			73.6666666666666					#VALUE!
1									0	0				85	0.1245			75					75
1									0	0				90	0.1237		400	76.6666666666666					#VALUE!
1									0	0				95	0.1082			78.3333333333333					#VALUE!
1									0	0				100	0.1074			77.6666666666666					#VALUE!
1									0	0				105	0.1065			82.6666666666666					#VALUE!
1									0	0				110	0.0913			77.6666666666666					#VALUE!
1									0	0				115	0.1049			78					78
1									0	0				120	0.1186			80					80
1									0	0				130	0.1178			79					79
1									0	0				140	0.1024			80					80
1									0	0				150	0.1016			71					71
1									0	0				160	0.1008			73.3333333333333					#VALUE!
1									0	0				170	0.0715			83.3333333333333					#VALUE!
1									0	0				180	0.0707		500	79.6666666666666					#VALUE!
1									0	0				190	0.1128			82.6666666666666					#VALUE!
1									0	0				200	0.1267			74.6666666666666					#VALUE!
1									0	0				210	0.0683			79.6666666666666					#VALUE!
1									0	0				220	0.0675			84.6666666666666					#VALUE!
1									0	0				230	0.0529			77.6666666666666					#VALUE!
1									0	0				240	0.0385	1175	1175	80.6666666666666					#VALUE!
2	141	0	28	0	0	0	93	2324	0	0	2324	30	77.5	0	0			88	2324	30	77.5		88
2									1	1				5	0.0486			94.6666666666666					#VALUE!
2									1	1				10	0.1555			92.3333333333333					#VALUE!
2									2	1				15	0.1987			91.6666666666666					#VALUE!
2									2	1				20	0.1686			92.3333333333333					#VALUE!
2									3	1				25	0.1973			91.3333333333333					#VALUE!
2									3	1				30	0.227			93.3333333333333					#VALUE!
2									4	0				35	0.1959			89.6666666666666					#VALUE!
2									4	0				40	0.1804			94.3333333333333					#VALUE!
2									5	0				45	0.1508			92					92
2									5	0				50	0.136			97.3333333333333					#VALUE!
2									0	0				55	0.1215			94.6666666666666					#VALUE!
2									0	0				60	0.1488			97					97
2									0	0				65	0.0798			90.3333333333333					#VALUE!
2									0	0				70	0.0924			89					89
2									0	0				75	0.0654		600	89					89
2									0	0				80	0.0519			89.6666666666666					#VALUE!
2									0	0				85	0.0262			92					92
2									0	0				90	0.0379			81.6666666666666					#VALUE!
2									0	0				95	0.0499			81.6666666666666					#VALUE!
2									0	0				100	0.0242			82.3333333333333					#VALUE!
2									0	0				105	0.0744			84.6666666666666					#VALUE!
2									0	0				110	0.0479			88.6666666666666					#VALUE!
2									0	0				115	0.1131			82.6666666666666					#VALUE!
2									0	0				120	0.0466			88.6666666666666					#VALUE!
2									0	0				130	0.021			86					86
2									0	0				140	0.0081			89.3333333333333					#VALUE!
2									0	0				150	0.0321			90					90
2									0	0				160	-0.0052			80.3333333333333					#VALUE!
2									0	0				170	-0.0177			79.3333333333333					#VALUE!
2									0	0				180	0.0177			79.3333333333333					#VALUE!
2									0	0				190	0.017		1100	87.6666666666666					#VALUE!
2									0	0				200	0.0164			88.6666666666667					#VALUE!
2									0	0				210	0.0157			87.3333333333333					#VALUE!
2									0	0				220	0.0274			85.3333333333333					#VALUE!
2									0	0				230	0.0392			89					89
2									0	0				240	0.0261	1200	1200	95					95
3	136	0	24	0	0	0	80	2025	0	0	2025	30	67.5	0	0			78.6666666666666	2025	30	67.5		#VALUE!
3									1	1				5	0.0898			79.6666666666666					#VALUE!
3									1	1				10	0.1453			76.6666666666666					#VALUE!
3									2	1				15	0.189			81.3333333333333					#VALUE!
3									2	1				20	0.2036			81.6666666666666					#VALUE!
3									3	1				25	0.1724			90.3333333333333					#VALUE!
3									3	1				30	0.2334			86.6666666666666					#VALUE!
3									4	0				35	0.1708			82.6666666666666					#VALUE!
3									4	0				40	0.2808			86					86
3									5	0				45	0.28			85.3333333333333					#VALUE!
3									5	0				50	0.1836			84.6666666666666					#VALUE!
3									0	0				55	0.1828			81.6666666666666					#VALUE!
3									0	0				60	0.1973			79.6666666666666					#VALUE!
3									0	0				65	0.1515			82					82
3									0	0				70	0.1654			78					78
3									0	0				75	0.1646			80.6666666666666					#VALUE!
3									0	0				80	0.1638			81.3333333333333					#VALUE!
3									0	0				85	0.1196			90					90
3									0	0				90	0.1623			78					78
3									0	0				95	0.1323			85.6666666666666					#VALUE!
3									0	0				100	0.1607			85.6666666666666					#VALUE!
3									0	0				105	0.0888			80.3333333333333					#VALUE!
3									0	0				110	0.0745			80					80
3									0	0				115	0.1436			82.6666666666666					#VALUE!
3									0	0				120	0.0865			78					78
3									0	0				130	0.0722			78.6666666666666					#VALUE!
3									0	0				140	0.0849			79.6666666666666					#VALUE!
3									0	0				150	0.126			75.3333333333333					#VALUE!
3									0	0				160	0.1396			87.3333333333333					#VALUE!
3									0	0				170	0.0964			82.6666666666666					#VALUE!
3									0	0				180	0.1236			76.3333333333333					#VALUE!
3									0	0				190	0.1969			80					80
3									0	0				200	0.108			81					81
3									0	0				210	0.18			82					82
3									0	0				220	0.1205			81.3333333333333					#VALUE!
3									0	0				230	0.1057			82.3333333333333					#VALUE!
3									0	0				240	0.0911	1100	1100	83.3333333333333					#VALUE!
4	119.5	0	30	0	0	0	90	2150	0	0	2150	30	71.6	0	0			98.3333333333333	2150	30	71.6		#VALUE!
4									1	1				5	0.078			100.333333333333					#VALUE!
4									1	1				10	0.1394			98					98
4									2	1				15	0.1715			100					100
4									2	1				20	0.1876			99					99
4									3	1				25	0.1373			103					103
4									3	1				30	0.105			98.3333333333333					#VALUE!
4									4	0				35	0.2024			102.666666666667					#VALUE!
4									4	0				40	0.1351			113					113
4									5	0				45	0.0875			106.666666666667					#VALUE!
4									5	0				50	0.0425			106.666666666667					#VALUE!
4									0	0				55	0.0275			99					99
4									0	0				60	0.041			105.333333333333					#VALUE!
4									0	0				65	0.0261			100					100
4									0	0				70	0.0396		775	105.666666666667					#VALUE!
4									0	0				75	0.0247			98.3333333333333					#VALUE!
4									0	0				80	0.0526			103.666666666667					#VALUE!
4									0	0				85	0.0375			100					100
4									0	0				90	0.0368			104.333333333333					#VALUE!
4									0	0				95	-0.0193			104.666666666667					#VALUE!
4									0	0				100	0.0353			107					107
4									0	0				105	-0.0339		1475	107					107
4									0	0				110	0.0197			107.333333333333					#VALUE!
4									0	0				115	0.0051			100.333333333333					#VALUE!
4									0	0				120	0.0468			108					108
4									0	0				130	0.0607			104.333333333333					#VALUE!
4									0	0				140	0.031			101					101
4									0	0				150	0.0447			102.333333333333					#VALUE!
4									0	0				160	0.0586			96.3333333333333					#VALUE!
4									0	0				170	0.0289			96.3333333333333					#VALUE!
4									0	0				180	0.0571			91.3333333333333					#VALUE!
4									0	0				190	0.0712			90					90
4									0	0				200	0.0268			96					96
4									0	0				210	0.0261			79					79
4									0	0				220	0.0254			96.6666666666666					#VALUE!
4									0	0				230	0.0247			95.6666666666667					#VALUE!
4									0	0				240	0.024	1825	1825	99.3333333333333					#VALUE!
5	136.5	0	31	0	0	0	79	1974	0	0	1974	30	65.8	0	0			88.3333333333333	1974	30	65.8		#VALUE!
5									1	1				5	0.0589			77.6666666666667					#VALUE!
5									1	1				10	0.0719			80.6666666666667					#VALUE!
5									2	1				15	0.1138			89.3333333333333					#VALUE!
5									2	1				20	0.1277			91					91
5									3	1				25	0.0978			89.3333333333333					#VALUE!
5									3	1				30	0.0828			83.3333333333333					#VALUE!
5									4	0				35	0.1401			85.3333333333333					#VALUE!
5									4	0				40	0.1544			82.3333333333333					#VALUE!
5									5	0				45	0.1385			85.6666666666667					#VALUE!
5									5	0				50	0.1083			82.6666666666667					#VALUE!
5									0	0				55	0.1221			80					80
5									0	0				60	0.1361			81.3333333333333					#VALUE!
5									0	0				65	0.0916			80					80
5									0	0				70	0.0491			77.3333333333333					#VALUE!
5									0	0				75	0.09			80					80
5									0	0				80	0.1328			81					81
5									0	0				85	0.1172			82.6666666666667					#VALUE!
5									0	0				90	0.1462			82.3333333333333					#VALUE!
5									0	0				95	0.0869			84.6666666666667					#VALUE!
5									0	0				100	0.072			81.6666666666667					#VALUE!
5									0	0				105	0.0995			82.3333333333333					#VALUE!
5									0	0				110	0.1279			81.3333333333333					#VALUE!
5									0	0				115	0.1124			83.3333333333333					#VALUE!
5									0	0				120	0.1718			84.6666666666667					#VALUE!
5									0	0				130	0.0964		700	73.3333333333333					#VALUE!
5									0	0				140	0.0674			79.6666666666667					#VALUE!
5									0	0				150	0.0806			80.3333333333333					#VALUE!
5									0	0				160	0.0658			72.3333333333333					#VALUE!
5									0	0				170	0.0932			80.3333333333333					#VALUE!
5									0	0				180	0.1068			81.6666666666667					#VALUE!
5									0	0				190	0.0363			81					81
5									0	0				200	0.0222			84.3333333333333					#VALUE!
5									0	0				210	0.0214			78					78
5									0	0				220	0.0474			86					86
5									0	0				230	0.0199			77.6666666666667					#VALUE!
5									0	0				240	-0.0069	1225	1225	83.3333333333333					#VALUE!
6	149	0	24	0	0	0	70	1800	0	0	1800	30	60	0	0			75	1800	30	60		75
6									1	1				5	0.0606			79					79
6									1	1				10	0.0855			83					83
6									2	1				15	0.1247			82.3333333333333					#VALUE!
6									2	1				20	0.1656			83.3333333333333					#VALUE!
6									3	1				25	0.2083			82.6666666666666					#VALUE!
6									3	1				30	0.2074			82.3333333333333					#VALUE!
6									4	0				35	0.2065			86.3333333333333					#VALUE!
6									4	0				40	0.1909			83					83
6									5	0				45	0.19			88.3333333333333					#VALUE!
6									5	0				50	0.1891			81.3333333333333					#VALUE!
6									0	0				55	0.1316			85.6666666666666					#VALUE!
6									0	0				60	0.1307			84.6666666666666					#VALUE!
6									0	0				65	0.1576			84.3333333333333					#VALUE!
6									0	0				70	0.1153			84					84
6									0	0				75	0.1418			84					84
6									0	0				80	0.141			87					87
6									0	0				85	0.1263			86.3333333333333					#VALUE!
6									0	0				90	0.1963			85					85
6									0	0				95	0.111			82.3333333333333					#VALUE!
6									0	0				100	0.0836			83.6666666666666					#VALUE!
6									0	0				105	0.1092			81.3333333333333					#VALUE!
6									0	0				110	0.095			87.3333333333333					#VALUE!
6									0	0				115	0.0681			86.6666666666666					#VALUE!
6									0	0				120	0.0672			86					86
6									0	0				130	0.041			80.3333333333333					#VALUE!
6									0	0				140	0.0784			79.3333333333333					#VALUE!
6									0	0				150	0.1174			81.6666666666666					#VALUE!
6									0	0				160	0.1165			82.6666666666666					#VALUE!
6									0	0				170	0.0758			84					84
6									0	0				180	0.088			82.6666666666666					#VALUE!
6									0	0				190	0.0871			82					82
6									0	0				200	0.0604			82					82
6									0	0				210	0.0986			84					84
6									0	0				220	0.0587			78.6666666666666					#VALUE!
6									0	0				230	0.0706			79.3333333333333					#VALUE!
6									0	0				240	0.0443	772	772	79					79
7	132.5	0	36	0	0	0	95	2374	0	0	2374	30	79.1	0	0			84	2374	30	79.1		84
7									1	1				5	0.0428			#VALUE!					#VALUE!
7									1	1				10	0.0813			83					83
7									2	1				15	0.1358			83.3333333333333					#VALUE!
7									2	1				20	0.1495			82.3333333333333					#VALUE!
7									3	1				25	0.1783			85					85
7									3	1				30	0.1482			86.3333333333333					#VALUE!
7									4	0				35	0.2073			86.3333333333333					#VALUE!
7									4	0				40	0.1469			88.3333333333333					#VALUE!
7									5	0				45	0.1319		475	86.6666666666666					#VALUE!
7									5	0				50	0.1455			85.3333333333333					#VALUE!
7									0	0				55	0.0368			87					87
7									0	0				60	0.0619			86					86
7									0	0				65	0.0229		875	86.6666666666666					#VALUE!
7									0	0				70	0.0476			88.6666666666666					#VALUE!
7									0	0				75	0.0342			90.3333333333333					#VALUE!
7									0	0				80	0.021			86.6666666666667					#VALUE!
7									0	0				85	0.0204			111.666666666667					#VALUE!
7									0	0				90	0.0579			96					96
7									0	0				95	-0.0054			92.3333333333333					#VALUE!
7									0	0				100	0.031			95					95
7									0	0				105	0.0055			90.6666666666666					#VALUE!
7									0	0				110	0.0424	1375	1375	90.6666666666666					#VALUE!
7									0	0				115	0.0417			91.3333333333333					#VALUE!
7									0	0				120	0.0036			89.6666666666666					#VALUE!
7									0	0				130	0.0278			91.3333333333333					#VALUE!
7									0	0				140	0.0146			89					89
7									0	0				150	0.0391			83.3333333333333					#VALUE!
7									0	0				160	0.0385			88.6666666666667					#VALUE!
7									0	0				170	0.0128			88.3333333333333					#VALUE!
7									0	0				180	0.0245			88.3333333333333					#VALUE!
7									0	0				190	0.0239			86.3333333333333					#VALUE!
7									0	0				200	-0.0253			91					91
7									0	0				210	-0.0141			87.3333333333333					#VALUE!
7									0	0				220	-0.0147			84.3333333333333					#VALUE!
7									0	0				230	-0.0153			89					89
7									0	0				240	-0.004			89					89
8	133	0	41	0	0	0	84	2100	0	0	2100	30	70	0	0			86	2100	30	70		86
8									1	1				5	0.0895			85.3333333333333					#VALUE!
8									1	1				10	0.1895			89.6666666666666					#VALUE!
8									2	1				15	0.2518			90					90
8									2	1				20	0.2674			89					89
8									3	1				25	0.3004			92.6666666666666					#VALUE!
8									3	1				30	0.2996			89.6666666666667					#VALUE!
8									4	0				35	0.2818			89					89
8									4	0				40	0.2643			89.6666666666667					#VALUE!
8									5	0				45	0.2152			90.6666666666666					#VALUE!
8									5	0				50	0.1989			87					87
8									0	0				55	0.1678			89.3333333333333					#VALUE!
8									0	0				60	0.1821			88					88
8									0	0				65	0.1663			86					86
8									0	0				70	0.1806			83					83
8									0	0				75	0.1501			86.3333333333333					#VALUE!
8									0	0				80	0.1493			82.6666666666666					#VALUE!
8									0	0				85	0.1633			87					87
8									0	0				90	0.1334			87.3333333333333					#VALUE!
8									0	0				95	0.1326			84.3333333333333					#VALUE!
8									0	0				100	0.1176			84					84
8									0	0				105	0.1311			81.3333333333333					#VALUE!
8									0	0				110	0.1303			86					86
8									0	0				115	0.1154			89.3333333333333					#VALUE!
8									0	0				120	0.1288			85					85
8									0	0				130	0.1281			89.6666666666666					#VALUE!
8									0	0				140	0.1132			86					86
8									0	0				150	0.1266			86.6666666666667					#VALUE!
8									0	0				160	0.0978			86.3333333333333					#VALUE!
8									0	0				170	0.1109			88					88
8									0	0				180	0.1102		400	84.6666666666666					#VALUE!
8									0	0				190	0.0819			83.3333333333333					#VALUE!
8									0	0				200	0.0811			88.6666666666666					#VALUE!
8									0	0				210	0.0804			88.3333333333333					#VALUE!
8									0	0				220	0.0933			88.3333333333333					#VALUE!
8									0	0				230	0.0925			93.3333333333333					#VALUE!
8									0	0				240	0.0648	550	550	95.3333333333333					#VALUE!
9	132	0	35	0	0	0	72	1800	0	0	1800	30	60	0	0			85	1800	30	60		85
9									1	1				5	0.1767			83.3333333333333					#VALUE!
9									1	1				10	0.1758			81.3333333333333					#VALUE!
9									2	1				15	0.1306			79.3333333333333					#VALUE!
9									2	1				20	0.174			88.3333333333333					#VALUE!
9									3	1				25	0.2038			84.3333333333333					#VALUE!
9									3	1				30	0.3191			87.6666666666667					#VALUE!
9									4	0				35	0.2178			86.6666666666667					#VALUE!
9									4	0				40	0.1556			86.3333333333333					#VALUE!
9									5	0				45	0.1547			98.3333333333333					#VALUE!
9									5	0				50	0.1688			93.3333333333333					#VALUE!
9									0	0				55	0.0957			94					94
9									0	0				60	0.1088			91.6666666666667					#VALUE!
9									0	0				65	0.0803		300	91.6666666666667					#VALUE!
9									0	0				70	0.1071			87.3333333333333					#VALUE!
9									0	0				75	0.0651			91.6666666666666					#VALUE!
9									0	0				80	0.0777			91					91
9									0	0				85	0.0243			91					91
9									0	0				90	0.076			92.3333333333333					#VALUE!
9									0	0				95	0.1026			91					91
9									0	0				100	0.1158			89					89
9									0	0				105	0.0338			96.3333333333333					#VALUE!
9									0	0				110	0.0202			85.6666666666666					#VALUE!
9									0	0				115	0.0321			65					65
9									0	0				120	0.1265		550	85.6666666666666					#VALUE!
9									0	0				130	0.0305			89.3333333333333					#VALUE!
9									0	0				140	0.0426			87.3333333333333					#VALUE!
9									0	0				150	0.0548			89					89
9									0	0				160	0.028			90					90
9									0	0				170	0.0664			90					90
9									0	0				180	0.0392			87					87
9									0	0				190	0.0254			86					86
9									0	0				200	0.0119			88					88
9									0	0				210	0.0366			82					82
9									0	0				220	0.0229			84.6666666666667					#VALUE!
9									0	0				230	0.0479			91.3333333333333					#VALUE!
9									0	0				240	0.0086	1125	1125	90.3333333333333					#VALUE!
10	118.5	0	44	0	0	0	76	1900	0	0	1900	30	63.3	0	0			102	1900	30	63.3		102
10									1	1				5	0.1183			100.666666666667					#VALUE!
10									1	1				10	0.0734			97.6666666666667					#VALUE!
10									2	1				15	0.1166			100.333333333333					#VALUE!
10									2	1				20	0.1158			100.666666666667					#VALUE!
10									3	1				25	0.1938			104					104
10									3	1				30	0.1606			102.666666666667					#VALUE!
10									4	0				35	0.1134			106.666666666667					#VALUE!
10									4	0				40	0.1126			113.333333333333					#VALUE!
10									5	0				45	0.0823			115					115
10									5	0				50	0.0815			105.666666666667					#VALUE!
10									0	0				55	0.0663			107.333333333333					#VALUE!
10									0	0				60	0.1243			101					101
10									0	0				65	0.0936			102.666666666667					#VALUE!
10									0	0				70	0.0782			101.333333333333					#VALUE!
10									0	0				75	0.0774			101.333333333333					#VALUE!
10									0	0				80	0.0766			107					107
10									0	0				85	0.0758			103.333333333333					#VALUE!
10									0	0				90	0.0895			105.666666666667					#VALUE!
10									0	0				95	0.0599			107.666666666667					#VALUE!
10									0	0				100	0.0878			104					104
10									0	0				105	0.087			106.666666666667					#VALUE!
10									0	0				110	0.0717			100.333333333333					#VALUE!
10									0	0				115	0.0854			105					105
10									0	0				120	0.0846		1025	100.333333333333					#VALUE!
10									0	0				130	0.0275			109					109
10									0	0				140	0.0543			108.666666666667					#VALUE!
10									0	0				150	0.0677			109.666666666667					#VALUE!
10									0	0				160	0.0527			110.333333333333					#VALUE!
10									0	0				170	0.066			111.333333333333					#VALUE!
10									0	0				180	0.0236			111					111
10									0	0				190	0.0364			98.6666666666666					#VALUE!
10									0	0				200	0.0356			103					103
10									0	0				210	0.0348			108.333333333333					#VALUE!
10									0	0				220	0.0204			107.333333333333					#VALUE!
10									0	0				230	-0.0068	1500	1500	110					110
11	123	0	30	0	0	0	75.5	1900	0	0	1900	30	63.3	0	0			75.3333333333333	1900	30	63.3		#VALUE!
11									1	1				5	0.0817			75.3333333333333					#VALUE!
11									1	1				10	0.1102			76.6666666666666					#VALUE!
11									2	1				15	0.1398			73					73
11									2	1				20	0.1866			75.3333333333333					#VALUE!
11									3	1				25	0.2022			75.3333333333333					#VALUE!
11									3	1				30	0.1849			76.6666666666666					#VALUE!
11									4	0				35	0.1521			82.3333333333333					#VALUE!
11									4	0				40	0.1357			78					78
11									5	0				45	0.1504			71					71
11									5	0				50	0.1188			79					79
11									0	0				55	0.1332			78					78
11									0	0				60	0.1022			77					77
11									0	0				65	0.1163			75.3333333333333					#VALUE!
11									0	0				70	0.1006			79.3333333333333					#VALUE!
11									0	0				75	0.1147			83.6666666666667					#VALUE!
11									0	0				80	0.0843			83.3333333333333					#VALUE!
11									0	0				85	0.113		500	83.3333333333333					#VALUE!
11									0	0				90	0.0541			78.6666666666667					#VALUE!
11									0	0				95	0.0675			82.3333333333333					#VALUE!
11									0	0				100	0.0666			75.3333333333333					#VALUE!
11									0	0				105	0.0658			74					74
11									0	0				110	0.0794			86					86
11									0	0				115	0.0363			87.3333333333333					#VALUE!
11									0	0				120	0.0493			81.6666666666666					#VALUE!
11									0	0				130	0.0769			87.6666666666666					#VALUE!
11									0	0				140	0.0906			83.3333333333333					#VALUE!
11									0	0				150	0.1046			84					84
11									0	0				160	0.089			81					81
11									0	0				170	0.0881		900	83					83
11									0	0				180	0.0586			82.3333333333333					#VALUE!
11									0	0				190	0.072			87.6666666666666					#VALUE!
11									0	0				200	0.0857			80.6666666666666					#VALUE!
11									0	0				210	0.0704			80.3333333333333					#VALUE!
11									0	0				220	0.0553			89.3333333333333					#VALUE!
11									0	0				230	0.0832			81					81
11									0	0				240	0.0679	1100	1100	80.3333333333333					#VALUE!
12	136.5	0	28	0	0	0	93.3	2324	0	0	2324	30	77.46	0	0			104.333333333333	2324	30	77.46		#VALUE!
12									1	1				5	0.0304			89.3333333333333					#VALUE!
12									1	1				10	0.0686			94.3333333333333					#VALUE!
12									2	1				15	0.0813			98.3333333333333					#VALUE!
12									2	1				20	0.1079			99					99
12									3	1				25	0.1792			97.3333333333333					#VALUE!
12									3	1				30	0.1937			98.6666666666666					#VALUE!
12									4	0				35	0.193			95					95
12									4	0				40	0.1334			95					95
12									5	0				45	0.147			100					100
12									5	0				50	0.1179			96.6666666666666					#VALUE!
12									0	0				55	0.0896			95.3333333333333					#VALUE!
12									0	0				60	0.0622			97					97
12									0	0				65	0.0616			99.6666666666666					#VALUE!
12									0	0				70	0.0876			100.666666666667					#VALUE!
12									0	0				75	0.0472		600	100.666666666667					#VALUE!
12									0	0				80	0.0211			94.6666666666666					#VALUE!
12									0	0				85	0.0204			92					92
12									0	0				90	0.0324			94					94
12									0	0				95	0.0067			87.6666666666666					#VALUE!
12									0	0				100	0.0439			92.3333333333333					#VALUE!
12									0	0				105	0.0178			96.6666666666666					#VALUE!
12									0	0				110	0.0298			94					94
12									0	0				115	0.0291			96					96
12									0	0				120	0.0284			89.3333333333333					#VALUE!
12									0	0				130	0.0152			88					88
12									0	0				140	0.0022			95.3333333333333					#VALUE!
12									0	0				150	0.0015			88.6666666666667					#VALUE!
12									0	0				160	0.0132			86					86
12									0	0				170	0.0126			88.3333333333333					#VALUE!
12									0	0				180	-0.0004			92.6666666666667					#VALUE!
12									0	0				190	-0.0011		1100	98.3333333333333					#VALUE!
12									0	0				200	0.0231			94					94
12									0	0				210	0.01			98					98
12									0	0				220	0.0218			88					88
12									0	0				230	-0.0036			92.6666666666666					#VALUE!
12									0	0				240	-0.0043	1300	1300	97.3333333333333					#VALUE!
13	124.5	0	24	0	0	0	80	2025	0	0	2025	30	67.5	0	0			75.3333333333333	2025	30	67.5		#VALUE!
13									1	1				5	0.0593			73.6666666666666					#VALUE!
13									1	1				10	0.1613			70					70
13									2	1				15	0.1922			79.3333333333333					#VALUE!
13									2	1				20	0.1914			82					82
13									3	1				25	0.2235			85.6666666666666					#VALUE!
13									3	1				30	0.2227			74.6666666666666					#VALUE!
13									4	0				35	0.2053			78					78
13									4	0				40	0.1883			96					96
13									5	0				45	0.1716			86					86
13									5	0				50	0.1708			88.6666666666666					#VALUE!
13									0	0				55	0.1544			88.3333333333333					#VALUE!
13									0	0				60	0.1536			81					81
13									0	0				65	0.093			77					77
13									0	0				70	0.1216			83.3333333333333					#VALUE!
13									0	0				75	0.106			81					81
13									0	0				80	0.0907			78.6666666666666					#VALUE!
13									0	0				85	0.09			80					80
13									0	0				90	0.0892			84.6666666666666					#VALUE!
13									0	0				95	0.1177			85					85
13									0	0				100	0.1022			85.3333333333333					#VALUE!
13									0	0				105	0.1161			82					82
13									0	0				110	0.1153			82.6666666666666					#VALUE!
13									0	0				115	0.0854			81.3333333333333					#VALUE!
13									0	0				120	0.1138			88.6666666666666					#VALUE!
13									0	0				130	0.0839			86					86
13									0	0				140	0.0831			81					81
13									0	0				150	0.0968			84.6666666666666					#VALUE!
13									0	0				160	0.0535			82.6666666666666					#VALUE!
13									0	0				170	0.0808			81					81
13									0	0				180	0.0659			77.6666666666666					#VALUE!
13									0	0				190	0.0793			81					81
13									0	0				200	0.0644			83.6666666666666					#VALUE!
13									0	0				210	0.0777			82.6666666666666					#VALUE!
13									0	0				220	0.0769			76.3333333333333					#VALUE!
13									0	0				230	0.0621			82.3333333333333					#VALUE!
13									0	0				240	0.0613	600	600	82.3333333333333					#VALUE!
14	128.5	0	30	0	0	0	90	2150	0	0	2150	30	71.64	0	0			101.333333333333	2150	30	71.64		#VALUE!
14									1	1				5	0.0605			94.3333333333333					#VALUE!
14									1	1				10	0.1332			100.333333333333					#VALUE!
14									2	1				15	0.1324			102.333333333333					#VALUE!
14									2	1				20	0.1471			105.333333333333					#VALUE!
14									3	1				25	0.162			78.3333333333333					#VALUE!
14									3	1				30	0.1772			83.3333333333333					#VALUE!
14									4	0				35	0.1765			103.666666666667					#VALUE!
14									4	0				40	0.0699			108.333333333333					#VALUE!
14									5	0				45	0.113			104					104
14									5	0				50	0		725	99.3333333333333					#VALUE!
14									0	0				55	0.0677			100					100
14									0	0				60	0.0813			92					92
14									0	0				65	0.0522			90.6666666666667					#VALUE!
14									0	0				70	0.0656			96.6666666666667					#VALUE!
14									0	0				75	0.0233			96.3333333333333					#VALUE!
14									0	0				80	0.0641			103.333333333333					#VALUE!
14									0	0				85	0.0493			104					104
14									0	0				90	0.0915			96.3333333333333					#VALUE!
14									0	0				95	0.0907			98.6666666666666					#VALUE!
14									0	0				100	0.0472			98					98
14									0	0				105	0.0465			97.6666666666667					#VALUE!
14									0	0				110	0.032			98.6666666666667					#VALUE!
14									0	0				115	0.0451			98					98
14									0	0				120	0.0443			96.6666666666666					#VALUE!
14									0	0				130	0.0436			94					94
14									0	0				140	0.0569			98.6666666666667					#VALUE!
14									0	0				150	0.0285			99.3333333333333					#VALUE!
14									0	0				160	0.0415			105.666666666667					#VALUE!
14									0	0				170	0.0547			102.333333333333					#VALUE!
14									0	0				180	0.0401			107.666666666667					#VALUE!
14									0	0				190	0.0533		1375	98					98
14									0	0				200	0.0115			99.3333333333333					#VALUE!
14									0	0				210	0.0379			98.3333333333333					#VALUE!
14									0	0				220	0.0511			98.6666666666667					#VALUE!
14									0	0				230	0.0228			102.666666666667					#VALUE!
14									0	0				240	0.0087	1525	1525	99.6666666666666					#VALUE!
15	125.5	0	31	0	0	0	79	1974	0	0	1974	30	65.8	0	0			72.3333333333333	1974	30	65.8		#VALUE!
15									1	1				5	0.0595			75.3333333333333					#VALUE!
15									1	1				10	0.0727			75					75
15									2	1				15	0.1303			73					73
15									2	1				20	0.2591			74.6666666666666					#VALUE!
15									3	1				25	0.144			81					81
15									3	1				30	0.128			74.6666666666666					#VALUE!
15									4	0				35	0.1123			78.6666666666666					#VALUE!
15									4	0				40	0.1264			77.3333333333333					#VALUE!
15									5	0				45	0.1107			80.3333333333333					#VALUE!
15									5	0				50	0.1248			72.3333333333333					#VALUE!
15									0	0				55	0.1546			73.6666666666667					#VALUE!
15									0	0				60	0.1384			76					76
15									0	0				65	0.093			74.3333333333333					#VALUE!
15									0	0				70	0.1068			72					72
15									0	0				75	0.1359			77					77
15									0	0				80	0.1351			75.6666666666667					#VALUE!
15									0	0				85	0.1044			67.3333333333333					#VALUE!
15									0	0				90	0.0607			74.3333333333333					#VALUE!
15									0	0				95	0.0883			67.3333333333333					#VALUE!
15									0	0				100	0.0732			81					81
15									0	0				105	0.0584			86.6666666666667					#VALUE!
15									0	0				110	0.0438			78					78
15									0	0				115	0.0568			74.6666666666667					#VALUE!
15									0	0				120	0.0843			76.6666666666666					#VALUE!
15									0	0				130	0.1585			75.6666666666667					#VALUE!
15									0	0				140	0.0972			76.6666666666667					#VALUE!
15									0	0				150	0.1261			78					78
15									0	0				160	0.1103			75.3333333333333					#VALUE!
15									0	0				170	0.0949			73.3333333333333					#VALUE!
15									0	0				180	0.0941			75.6666666666667					#VALUE!
15									0	0				190	0.0235		750	71.6666666666667					#VALUE!
15									0	0				200	0.0639			73.3333333333333					#VALUE!
15									0	0				210	0.0088			75.6666666666667					#VALUE!
15									0	0				220	0.008			74					74
15									0	0				230	0.0756			82.6666666666667					#VALUE!
15									0	0				240	0.0065	975	975	82.6666666666667					#VALUE!
16	141.4	0	24	0	0	0	70	1800	0	0	1800	30	60	0	0			83	1800	30	60		83
16									1	1				5	0.069			85					85
16									1	1				10	0.1087			85.3333333333333					#VALUE!
16									2	1				15	0.1647			85.3333333333333					#VALUE!
16									2	1				20	0.1936			90.6666666666666					#VALUE!
16									3	1				25	0.2079			87.3333333333333					#VALUE!
16									3	1				30	0.1918			90.3333333333333					#VALUE!
16									4	0				35	0.1909			86.3333333333333					#VALUE!
16									4	0				40	0.1603			80.3333333333333					#VALUE!
16									5	0				45	0.1307			81.3333333333333					#VALUE!
16									5	0				50	0.1158			80.6666666666666					#VALUE!
16									0	0				55	0.1289			86					86
16									0	0				60	0.1002			81					81
16									0	0				65	0.0857			91.3333333333333					#VALUE!
16									0	0				70	0.0849			85.3333333333333					#VALUE!
16									0	0				75	0.0976			80.3333333333333					#VALUE!
16									0	0				80	0.0566			84					84
16									0	0				85	0.1235			82.6666666666667					#VALUE!
16									0	0				90	0.095			79.3333333333333					#VALUE!
16									0	0				95	0.0806			84.3333333333333					#VALUE!
16									0	0				100	0.0664			85					85
16									0	0				105	0.0788			87.3333333333333					#VALUE!
16									0	0				110	0.0647			82					82
16									0	0				115	0.0378			88.6666666666666					#VALUE!
16									0	0				120	0.037			87.6666666666666					#VALUE!
16									0	0				130	0.0361			84.3333333333333					#VALUE!
16									0	0				140	0.0481			86					86
16									0	0				150	-0.003			85					85
16									0	0				160	0.0594		600	81.6666666666666					#VALUE!
16									0	0				170	0.0718			89					89
16									0	0				180	0.0447			85					85
16									0	0				190	0.0439			89.3333333333333					#VALUE!
16									0	0				200	0.0692			79					79
16									0	0				210	0.0421			84.6666666666666					#VALUE!
16									0	0				220	0.0543			89					89
16									0	0				230	0.0534			86.6666666666666					#VALUE!
16									0	0				240	0.0525	900	900	85.6666666666666					#VALUE!
17	135	0	36	0	0	0	95.5	2374	0	0	2374	30	79.1	0	0			97.6666666666666	2374	30	79.1		#VALUE!
17									1	1				5	0.0482			86.6666666666666					#VALUE!
17									1	1				10	0.1265			88					88
17									2	1				15	0.1828			88					88
17									2	1				20	0.212			86.3333333333333					#VALUE!
17									3	1				25	0.2743			87.6666666666666					#VALUE!
17									3	1				30	0.2575			86					86
17									4	0				35	0.2254		350	83.6666666666667					#VALUE!
17									4	0				40	0.1227			82.3333333333333					#VALUE!
17									5	0				45	0.1788			88					88
17									5	0				50	0.1636			85					85
17									0	0				55	0.0938		775	86.3333333333333					#VALUE!
17									0	0				60	0.0416			87					87
17									0	0				65	0.0535			85.6666666666666					#VALUE!
17									0	0				70	0.1051			102.333333333333					#VALUE!
17									0	0				75	0.065		1175	98.3333333333333					#VALUE!
17									0	0				80	0.0516			92.6666666666666					#VALUE!
17									0	0				85	0.051			97.6666666666666					#VALUE!
17									0	0				90	0.0378			98.6666666666666					#VALUE!
17									0	0				95	0.0497			98.6666666666666					#VALUE!
17									0	0				100	0.0617			96.6666666666666					#VALUE!
17									0	0				105	0.0611			98.6666666666666					#VALUE!
17									0	0				110	0.0352			102.666666666667					#VALUE!
17									0	0				115	0.0858		1475	98					98
17									0	0				120	0.0464			96.6666666666666					#VALUE!
17									0	0				130	0.0458			95.3333333333333					#VALUE!
17									0	0				140	0.097			99.3333333333333					#VALUE!
17									0	0				150	0.0198			95.6666666666666					#VALUE!
17									0	0				160	0.0565			94.6666666666666					#VALUE!
17									0	0				170	0.0308			96.3333333333333					#VALUE!
17									0	0				180	0.0301			98.3333333333333					#VALUE!
17									0	0				190	0.0172			95.6666666666666					#VALUE!
17									0	0				200	0.0797			98.3333333333333					#VALUE!
17									0	0				210	0.0039			92.6666666666666					#VALUE!
17									0	0				220	0.0654			88.3333333333333					#VALUE!
17									0	0				230	0.0393			89.6666666666666					#VALUE!
17									0	0				240	0.0021	1875	1875	89.6666666666666					#VALUE!
18	132	0	41	0	0	0	84	2100	0	0	2100	30	70	0	0			87	2100	30	70		87
18									1	1				5	0.1045			91.6666666666667					#VALUE!
18									1	1				10	0.1321			90.6666666666666					#VALUE!
18									2	1				15	0.2067			90.3333333333333					#VALUE!
18									2	1				20	0.2542			93					93
18									3	1				25	0.3043			91.3333333333333					#VALUE!
18									3	1				30	0.3211			93.3333333333333					#VALUE!
18									4	0				35	0.2686			94.3333333333333					#VALUE!
18									4	0				40	0.2678			87.3333333333333					#VALUE!
18									5	0				45	0.218			90.6666666666667					#VALUE!
18									5	0				50	0.2172			86					86
18									0	0				55	0.155			86					86
18									0	0				60	0.1692			88.3333333333333					#VALUE!
18									0	0				65	0.1685			88.6666666666667					#VALUE!
18									0	0				70	0.1236			83					83
18									0	0				75	0.1229			88					88
18									0	0				80	0.1221			89					89
18									0	0				85	0.1505			91					91
18									0	0				90	0.1497			84.6666666666667					#VALUE!
18									0	0				95	0.1057			85					85
18									0	0				100	0.1191			88.3333333333333					#VALUE!
18									0	0				105	0.1328			86.6666666666667					#VALUE!
18									0	0				110	0.1035			87.3333333333333					#VALUE!
18									0	0				115	0.1028			90.6666666666666					#VALUE!
18									0	0				120	0.0881			88					88
18									0	0				130	0.1154			89.6666666666667					#VALUE!
18									0	0				140	0.1584			85.6666666666666					#VALUE!
18									0	0				150	0.0859			89					89
18									0	0				160	0.1131			87					87
18									0	0				170	0.0708			92					92
18									0	0				180	0.0837			92.6666666666667					#VALUE!
18									0	0				190	0.083			92.3333333333333					#VALUE!
18									0	0				200	0.0822			94.3333333333333					#VALUE!
18									0	0				210	0.0545			96.6666666666666					#VALUE!
18									0	0				220	0.0538			98.6666666666667					#VALUE!
18									0	0				230	0.0664			93.6666666666667					#VALUE!
18									0	0				240	0.0392	650	650	91.3333333333333					#VALUE!
20	125.5	0	44	0	0	0	76	1900	0	0	1900	30	63.3	0	0			99.3333333333333	1900	30	63.3		#VALUE!
20									1	1				5	0.0184			98.6666666666666					#VALUE!
20									1	1				10	0.0306			111.333333333333					#VALUE!
20									2	1				15	0.0842			116.666666666667					#VALUE!
20									2	1				20	0.0833			113.333333333333					#VALUE!
20									3	1				25	0.0967			116					116
20									3	1				30	0.1102			110					110
20									4	0				35	0.0809			104					104
20									4	0				40	0.0526			101.666666666667					#VALUE!
20									5	0				45	0.0654			107.666666666667					#VALUE!
20									5	0				50	0.0376			98.3333333333333					#VALUE!
20									0	0				55	0.0502			98					98
20									0	0				60	0.063			97.3333333333333					#VALUE!
20									0	0				65	0.0622			104					104
20									0	0				70	0.0614			98.6666666666667					#VALUE!
20									0	0				75	0.0605			93.6666666666666					#VALUE!
20									0	0				80	0.0597			95					95
20									0	0				85	0.0454			105.666666666667					#VALUE!
20									0	0				90	0.0313			96.3333333333333					#VALUE!
20									0	0				95	0.0305			98.6666666666667					#VALUE!
20									0	0				100	0.0565			96.3333333333333					#VALUE!
20									0	0				105	0.0556			96					96
20									0	0				110	0.0281			102					102
20									0	0				115	0.0405			99					99
20									0	0				120	0.0397			92.6666666666666					#VALUE!
20									0	0				130	0.0257			103.333333333333					#VALUE!
20									0	0				140	0.0119			99.3333333333333					#VALUE!
20									0	0				150	0.0111			96					96
20									0	0				160	0.0233			97.6666666666667					#VALUE!
20									0	0				170	0.0357			105.666666666667					#VALUE!
20									0	0				180	0.0087			101.333333333333					#VALUE!
20									0	0				190	0.034		775	97.3333333333333					#VALUE!
20									0	0				200	0.0201			98					98
20									0	0				210	0.0594			94.3333333333333					#VALUE!
20									0	0				220	0.0586			100.666666666667					#VALUE!
20									0	0				230	0.0578			102.666666666667					#VALUE!
20									0	0				240	0.0569	1275	1275	100.666666666667					#VALUE!
33	126	0	45	0	0	1	70	1750	0	0	1750	30	58.33	0	0				1750	30	58.33		0
33									1	1				10	0.1079								0
33									2	1				20	0.1669								0
33									3	1				30	0.1975								0
33									4	0				35	0.1494								0
33									4	0				40	0.1184								0
33									5	0				45	0.1028								0
33									5	0				50	0.0733								0
33									0	0				55	0.0722								0
33									0	0				60	0.0574		900						0
33									0	0				70	0.0294								0
33									0	0				80	0.0553								0
33									0	0				90	0.0407								0
33									0	0				110	0.0532								0
33									0	0				130	0.0659								0
33									0	0				150	-0.0631	1380	1380						0
34	126	0	39	0	0	1	75	1875	0	0	1875	30	62.5	0	0				1875	30	62.5		0
34									1	1				10	0.1999								0
34									2	1				20	0.3012								0
34									3	1				30	0.3183								0
34									4	0				35	0.2814								0
34									4	0				40	0.2458								0
34									5	0				45	0.2116								0
34									5	0				50	0.1944								0
34									0	0				55	0.1775								0
34									0	0				60	0.1766		600						0
34									0	0				80	0.1438								0
34									0	0				90	0.1278								0
34									0	0				110	0.1269								0
34									0	0				130	0.1112								0
34									0	0				150	0.0815	875	875						0
35	140	0	28	0	0	1	60	1500	0	0	1500	30	50	0	0				1500	30	50		0
35									1	1				10	0.237								0
35									2	1				20	0.2358								0
35									3	1				30	0.2034								0
35									4	0				35	0.2658								0
35									4	0				40	0.2167								0
35									5	0				45	0.2								0
35									5	0				50	0.1251								0
35									0	0				55	0.0961								0
35									0	0				60	0.0547		900						0
35									0	0				80	0.0791								0
35									0	0				90	0.1194								0
35									0	0				110	0.0246								0
35									0	0				130	0.0363								0
35									0	0				150	-0.0025	1150	1150						0
36	122	0	30	0	0	1	50	1250	0	0	1250	30	41.66	0	0				1250	30	41.66		0
36									1	1				10	0.1394								0
36									2	1				20	0.2015								0
36									3	1				30	0.2002								0
36									4	0				35	0.1666								0
36									4	0				40	0.1653								0
36									5	0				45	0.1178								0
36									5	0				50	0.1017								0
36									0	0				55	0.0858								0
36									0	0				60	0.0424								0
36									0	0				70	-0.0117								0
36									0	0				80	-0.013		850						0
36									0	0				90	-0.0014								0
36									0	0				110	-0.0027								0
36									0	0				130	-0.0167								0
36									0	0				150	-0.1133	1350	1350						0
37	125	0	26	0	0	1	58	1450	0	0	1450	30	48.33	0	0				1450	30	48.33		0
37									1	1				10	0.1531								0
37									2	1				20	0.2323								0
37									3	1				30	0.2481								0
37									4	0				35	0.2469								0
37									4	0				40	0.1959								0
37									5	0				45	0.2111								0
37									5	0				50	0.1777								0
37									0	0				55	0.1925		425						0
37									0	0				70	0.128								0
37									0	0				80	0.142								0
37									0	0				90	0.1562								0
37									0	0				110	0.1397								0
37									0	0				130	0.1386								0
37									0	0				150	0.1076	725	725						0
39	119	0	45	0	0	1	70	1750	0	0	1750	30	58.33	0	0				1750	30	58.33		0
39									1	1				10	0.0673								0
39									2	1				20	0.1407								0
39									3	1				30	0.1554								0
39									4	0				35	0.0789								0
39									4	0				40	0.0637								0
39									5	0				45	0.008								0
39									5	0				50	0.0205								0
39									0	0				55	0.0062								0
39									0	0				60	0.0053		900						0
39									0	0				80	-0.0095								0
39									0	0				90	-0.0104								0
39									0	0				110	-0.0113								0
39									0	0				130	-0.025								0
39									0	0				150	-0.0259	1380	1380						0
40	127.5	0	39	0	0	1	75	1875	0	0	1875	30	62.5	0	0				1875	30	62.5		0
40									1	1				10	0.1443								0
40									2	1				20	0.1898								0
40									3	1				30	0.2377								0
40									4	0				35	0.188								0
40									4	0				40	0.1714								0
40									5	0				45	0.1399								0
40									5	0				50	0.1241								0
40									0	0				55	0.1232								0
40									0	0				60	0.1523		600						0
40									0	0				80	0.0636								0
40									0	0				90	0.0491								0
40									0	0				110	0.0482								0
40									0	0				130	0.034								0
40									0	0				150	0.0199	875	875						0
41	122	0	45	0	0	1	70	1750	0	0	1750	15	116.66	0	0				1750	15	116.66		0
41									2	1				10	0.2541								0
41									3	1				15	0.2188								0
41									4	0				20	0.1848								0
41									4	0				25	0.1521								0
41									5	0				30	0.1356								0
41									5	0				35	0.0615								0
41									0	0				40	0.0466								0
41									0	0				45	0.0186		1000						0
41									0	0				55	-0.046								0
41									0	0				65	-0.0591								0
41									0	0				75	-0.0105								0
41									0	0				95	-0.0115								0
41									0	0				115	-0.0377								0
41									0	0				135	-0.0136	1300	1300						0
49	122	0	30	0	0	1	50	625	0	0	625	30	20.8	0	0				625	30	20.8		0
49									1	1				10	0.0661								0
49									2	1				20	0.1079								0
49									3	1				30	0.1215								0
49									4	0				35	0.1053								0
49									4	0				40	0.061								0
49									5	0				45	0.0597								0
49									5	0				50	0.0446								0
49									0	0				55	0.0297								0
49									0	0				60	0.0558		425						0
49									0	0				70	0.0407								0
49									0	0				80	0.0259								0
49									0	0				90	0.0381								0
49									0	0				110	-0.003								0
49									0	0				130	0.0355								0
49									0	0				190	0.0479								0
49									0	0				250	0.0466								0
49									0	0				310	0.0183	550	550						0
50	128	0	45	0	0	1	70	875	0	0	875	30	29.16	0	0				875	30	29.16		0
50									1	1				10	0.0928								0
50									2	1				20	0.1353								0
50									3	1				30	0.1493								0
50									4	0				35	0.1332								0
50									4	0				40	0.0887								0
50									5	0				45	0.0737								0
50									5	0				50	0.0589								0
50									0	0				55	0.0578								0
50									0	0				60	0.0433		540						0
50									0	0				70	0.0423								0
50									0	0				80	0.0547								0
50									0	0				90	0.0537								0
50									0	0				110	0.0392								0
50									0	0				130	0.0382								0
50									0	0				190	0.0642								0
50									0	0				250	0.0361								0
50									0	0				310	0.0485	920	920						0
51	122	0	39	0	0	1	75	937.5	0	0	937.5	30	31.25	0	0				937.5	30	31.25		0
51									1	1				10	0.1246								0
51									2	1				20	0.1861								0
51									3	1				30	0.2181								0
51									4	0				35	0.2005								0
51									4	0				40	0.1673								0
51									5	0				45	0.1353								0
51									5	0				50	0.1192								0
51									0	0				55	0.1035								0
51									0	0				60	0.1174		165						0
51									0	0				70	0.1164								0
51									0	0				80	0.1007								0
51									0	0				90	0.0853								0
51									0	0				110	0.0843								0
51									0	0				130	0.0834								0
51									0	0				190	0.0825								0
51									0	0				250	0.1108								0
51									0	0				310	0.0807	565	565						0
52	133	0	29	0	0	1	61	762	0	0	762	30	22.92	0	0				762	30	22.92		0
52									1	1				2	0.0115								0
52									1	1				5	0.0232								0
52									1	1				10	0.0482								0
52									2	1				15	0.034								0
52									2	1				20	0.0594								0
52									3	1				25	0.0583								0
52									3	1				30	0.0439								0
52									4	0				32	0.056								0
52									4	0				35	0.0417								0
52									5	0				40	0.0275								0
52									5	0				45	0.0009								0
52									0	0				50	0.0125								0
52									0	0				55	0.0242								0
52									0	0				60	-0.0023								0
52									0	0				70	-0.0034								0
52									0	0				80	-0.0411								0
52									0	0				90	-0.0301								0
52									0	0				110	-0.0432								0
52									0	0				130	-0.0443	575	575						0
52									0	0				190	-0.0334								0
52									0	0				250	-0.0464								0
52									0	0				310	-0.0708								0
53	116	0	35	0	0	1	52	650	0	0	650	30	21.67	0	0				650	30	21.67		0
53									1	1				2	0.0396								0
53									1	1				5	0.0385								0
53									2	1				20	0.0514								0
53									3	1				25	0.0939								0
53									3	1				30	0.1078								0
53									4	0				32	0.0917								0
53									4	0				35	0.0758								0
53									5	0				40	0.0321								0
53									5	0				45	0.0591								0
53									4	0				50	0.03								0
53									5	0				55	0.0152								0
53									5	0				60	0.0416								0
53									0	0				70	0.0406								0
53									0	0				80	0.0536								0
53									0	0				90	0.0525								0
53									0	0				110	0.0514								0
53									0	0				130	0.0362	600	600						0
53									0	0				190	0.0491								0
53									0	0				250	0.0202								0
53									0	0				310	-0.0207								0
54	115	0	29	0	0	1	58	725	0	0	725	30	24.16	0	0				725	30	24.16		0
54									1	1				2	0.0124								0
54									1	1				5	0.0249								0
54									2	1				10	0.0377								0
54									2	1				15	0.0508								0
54									3	1				20	0.0497								0
54									3	1				30	0.063								0
54									4	0				35	0.0476								0
54									4	0				40	0.0326								0
54									5	0				45	0.0316								0
54									5	0				50	0.0305								0
54									0	0				55	0.0158								0
54									0	0				60	0.0147								0
54									0	0				70	0.0003								0
54									0	0				80	0.0403								0
54									0	0				90	0.0392								0
54									0	0				110	0.0243								0
54									0	0				130	0.0233								0
54									0	0				190	-0.0048								0
54									0	0				250	-0.0058								0
54									0	0				310	-0.0455	362	362						0
57	145	0	19	0	0	0	73	1825	0	0	1825	30	60.8	0	0				1825	30	60.8		0
57									1	1				5	0.062								0
57									1	1				10	0.0875								0
57									2	1				15	0.1278								0
57									2	1				20	0.141								0
57									3	1				25	0.1544								0
57									3	1				30	0.1389								0
57									4	0				35	0.1669								0
57									4	0				40	0.1368								0
57									5	0				45	0.1216								0
57									5	0				50	0.1205								0
57									0	0				55	0.0919								0
57									0	0				60	0.0774								0
57									0	0				70	0.0631								0
57									0	0				80	0.0491								0
57									0	0				90	0.0226								0
57									0	0				100	0.0732								0
57									0	0				110	0.059								0
57									0	0				120	0.0711								0
57									0	0				130	0.0701								0
57									0	0				140	0.069								0
57									0	0				150	0.1227								0
57									0	0				160	0.0939								0
57									0	0				170	0.0928								0
57									0	0				180	0.0782	225	225						0
58	151	0	26	0	0	0	78.6	1572	0	0	1572	30	52.4	0	0				1572	30	52.4		0
58									1	1				5	0.0246								0
58									1	1				10	0.0768								0
58									2	1				15	0.0896								0
58									2	1				20	0.1168								0
58									3	1				25	0.1303								0
58									3	1				30	0.1439								0
58									4	0				35	0.1283								0
58									4	0				40	0.085								0
58									5	0				45	0.0979								0
58									5	0				50	0.0694								0
58									0	0				55	0.055								0
58									0	0				60	0.054								0
58									0	0				70	0.0267								0
58									0	0				80	0.0258								0
58									0	0				90	0.0379								0
58									0	0				100	0.024								0
58									0	0				110	0.023								0
58									0	0				120	0.0351								0
58									0	0				130	0.0212								0
58									0	0				140	0.0202								0
58									0	0				150	0.0193								0
58									0	0				160	0.0184								0
58									0	0				170	0.0047								0
58									0	0				180	-0.0088	720	720						0
59	144.5	0	28	0	0	0	74.9	1498	0	0	1498	30	49.9	0	0				1498	30	49.9		0
59									1	1				5	0.0354								0
59									1	1				10	0.0723								0
59									2	1				15	0.0975								0
59									2	1				20	0.1654								0
59									3	1				25	0.1501								0
59									3	1				30	0.1491								0
59									4	0				35	0.0935								0
59									4	0				40	0.1058								0
59									5	0				45	0.0915								0
59									5	0				50	0.0905								0
59									0	0				55	0.0764								0
59									0	0				60	0.0625								0
59									0	0				70	0.0743								0
59									0	0				80	0.0478								0
59									0	0				90	0.1256								0
59									0	0				100	0.0334								0
59									0	0				110	0.0201								0
59									0	0				120	0.0313								0
59									0	0				130	0.0181								0
59									0	0				140	0.0293								0
59									0	0				150	0.0283								0
59									0	0				160	0.0031								0
59									0	0				170	-0.0098								0
59									0	0				180	-0.034	575	575						0
61	134.5	0	23	0	0	0	83.1	1662	0	0	1662	30	55.4	0	0				1662	30	55.4		0
61									1	1				5	0.0307								0
61									1	1				10	0.056								0
61									2	1				15	0.0958								0
61									2	1				20	0.1522								0
61									3	1				25	0.1514								0
61									3	1				30	0.1359								0
61									4	0				35	0.135								0
61									4	0				40	0.1342								0
61									5	0				45	0.119								0
61									5	0				50	0.104								0
61									0	0				55	0.1032								0
61									0	0				60	0.0885								0
61									0	0				70	0.1156								0
61									0	0				80	0.1734								0
61									0	0				90	0.0724								0
61									0	0				100	0.0852								0
61									0	0				110	0.0707								0
61									0	0				120	0.0699								0
61									0	0				130	0.0691								0
61									0	0				140	0.0417								0
61									0	0				150	0.0541								0
61									0	0				160	0.0532								0
61									0	0				170	0.0524								0
61									0	0				180	0.0255	400	400						0
62	144.5	0	19	0	0	0	80.1	1602	0	0	1602	30	53.4	0	0				1602	30	53.4		0
62									1	1				5	0.0684								0
62									1	1				10	0.1354								0
62									2	1				15	0.1631								0
62									2	1				20	0.1767								0
62									3	1				25	0.2056								0
62									3	1				30	0.2199								0
62									4	0				35	0.2036								0
62									4	0				40	0.2651								0
62									5	0				45	0.1719								0
62									5	0				50	0.142								0
62									0	0				55	0.1131								0
62									0	0				60	0.085								0
62									0	0				70	0.084								0
62									0	0				80	0.0831								0
62									0	0				90	0.0559								0
62									0	0				100	0.0549								0
62									0	0				110	0.067								0
62									0	0				120	0.0402	800	800						0
63	144	0	19	0	0	0	65.5	1310	0	0	1310	30	43.67	0	0				1310	30	43.67		0
63									1	1				5	0.0355								0
63									1	1				10	0.0857								0
63									2	1				15	0.0978								0
63									2	1				20	0.1376								0
63									3	1				25	0.1226								0
63									3	1				30	0.1078								0
63									4	0				35	0.1066								0
63									4	0				40	0.092								0
63									5	0				45	0.0909								0
63									5	0				50	0.0765								0
63									0	0				55	0.0754								0
63									0	0				60	0.0742								0
63									0	0				70	0.0862								0
63									0	0				80	0.085								0
63									0	0				90	0.0839								0
63									0	0				100	0.096								0
63									0	0				110	0.0948								0
63									0	0				120	0.0937								0
63									0	0				130	0.1059								0
63									0	0				140	0.0913								0
63									0	0				150	0.0902								0
63									0	0				160	0.089								0
63									0	0				170	0.0746								0
63									0	0				180	0.0735	800	800						0
64	138	0	22	0	0	0	66.3	1326	0	0	1326	30	44.2	0	0				1326	30	44.2		0
64									1	1				5	0.0486								0
64									1	1				10	0.1002								0
64									2	1				15	0.1407								0
64									2	1				20	0.1684								0
64									3	1				25	0.1969								0
64									3	1				30	0.211								0
64									4	0				35	0.1946								0
64									4	0				40	0.1637								0
64									5	0				45	0.1481								0
64									5	0				50	0.1469								0
64									0	0				55	0.1457								0
64									0	0				60	0.1446								0
64									0	0				70	0.1292								0
64									0	0				80	0.0869								0
64									0	0				90	0.0857								0
64									0	0				100	0.0846								0
64									0	0				110	0.0701								0
64									0	0				120	0.0559								0
64									0	0				130	0.0811								0
64									0	0				140	0.0667								0
64									0	0				150	0.0656								0
64									0	0				160	0.0644								0
64									0	0				170	0.0633								0
64									0	0				180	0.0492	400	400						0
65	106.5	0	41	0	0	1	58	1451	0	0	1451	30	48.4	0	0			86.66	1451	30	48.4		#VALUE!
65									1	1				5	0.0529			84.6666666666667					#VALUE!
65									1	1				10	0.1164			95					95
65									2	1				15	0.1168			93.3333333333333					#VALUE!
65									2	1				20	0.1108			112.666666666667					#VALUE!
65									3	1				25	0.1178			96					96
65									3	1				30	0.1457			97					97
65									4	0				35	0.1204			96.3333333333333					#VALUE!
65									4	0				40	0.0842			86.6666666666667					#VALUE!
65									5	0				45	0.1149			88.6666666666667					#VALUE!
65									5	0				50	0.1252			96					96
65									0	0				55	0.1029			88.3333333333333					#VALUE!
65									0	0				60	0.0958			89.3333333333333					#VALUE!
65									0	0				65	0.0903			80.6666666666667					#VALUE!
65									0	0				70	0.1028			90.3333333333333					#VALUE!
65									0	0				75	0.0641			87.3333333333333					#VALUE!
65									0	0				80	0.0652			89.6666666666667					#VALUE!
65									0	0				85	0.0741			88					88
65									0	0				90	0.0925			84					84
65									0	0				95	0.0711			84					84
65									0	0				100	0.08			81.3333333333333					#VALUE!
65									0	0				105	0.0719			81.6666666666667					#VALUE!
65									0	0				110	0.0631			82					82
65									0	0				115	0.0674			86.6666666666667					#VALUE!
65									0	0				120	0.0533			87.3333333333333					#VALUE!
65									0	0				130	0.0597			86					86
65									0	0				140	0.0755			79.3333333333333					#VALUE!
65									0	0				150	0.0744			90					90
65									0	0				160	0.064			91.3333333333333					#VALUE!
65									0	0				170	0.0753			84.3333333333333					#VALUE!
65									0	0				180	0.061			95.3333333333333					#VALUE!
65									0	0				190	0.0433			90					90
65									0	0				200	0.0385			88.6666666666667					#VALUE!
65									0	0				210	0.041			84.6666666666667					#VALUE!
65									0	0				220	0.0496			86.6666666666667					#VALUE!
65									0	0				230	0.0111			90.3333333333333					#VALUE!
65									0	0				240	0.0171	1040	1040	91.6666666666667					#VALUE!
66	109.5	0	37	0	0	1	58	1451	0	0	1451	30	48.4	0	0			85	1451	30	48.4		85
66									1	1				5	0.0685			82					82
66									1	1				10	0.0892			86.3333333333333					#VALUE!
66									2	1				15	0.1197			84					84
66									2	1				20	0.1466			83					83
66									3	1				25	0.177			84.3333333333333					#VALUE!
66									3	1				30	0.1846			90					90
66									4	0				35	0.1106			85.3333333333333					#VALUE!
66									4	0				40	0.061			84.3333333333333					#VALUE!
66									5	0				45	0.0534			87.6666666666667					#VALUE!
66									5	0				50	0.0386			86					86
66									0	0				55	0.0171			87					87
66									0	0				60	0.023			85.3333333333333					#VALUE!
66									0	0				65	0.0149			84.6666666666667					#VALUE!
66									0	0				70	0.0138			85					85
66									0	0				75	0.0005			85.3333333333333					#VALUE!
66									0	0				80	-0.0014			83.6666666666667					#VALUE!
66									0	0				85	0.0043			86.3333333333333					#VALUE!
66									0	0				90	0.0042			85.3333333333333					#VALUE!
66									0	0				95	0.0062			86.3333333333333					#VALUE!
66									0	0				100	-0.0157			83					83
66									0	0				105	-0.01			90					90
66									0	0				110	0.0017			91.3333333333333					#VALUE!
66									0	0				115	-0.0063			90.3333333333333					#VALUE!
66									0	0				120	-0.0259			83					83
66									0	0				130	-0.0125			82					82
66									0	0				140	-0.0144			84					84
66									0	0				150	-0.0175			85.3333333333333					#VALUE!
66									0	0				160	-0.0264			85					85
66									0	0				170	-0.0244			89					89
66									0	0				180	-0.016			88					88
66									0	0				190	-0.018			87.6666666666667					#VALUE!
66									0	0				200	-0.0257			84.6666666666667					#VALUE!
66									0	0				210	-0.0202			92.3333333333333					#VALUE!
66									0	0				220	-0.0406			95.6666666666667					#VALUE!
66									0	0				230	-0.0464			88.3333333333333					#VALUE!
66									0	0				240	-0.0558	1702	1702	90					90
67	108	0	37	0	0	1	58	1451	0	0	1451	30	48.4	0	0			77	1451	30	48.4		77
67									1	1				5	0.0564			76.3333333333333					#VALUE!
67									1	1				10	0.1242			77.6666666666667					#VALUE!
67									2	1				15	0.1311			74.3333333333333					#VALUE!
67									2	1				20	0.1802			74					74
67									3	1				25	0.2235			73.3333333333333					#VALUE!
67									3	1				30	0.2314			67.3333333333333					#VALUE!
67									4	0				35	0.1683			74					74
67									4	0				40	0.1097			74.6666666666667					#VALUE!
67									5	0				45	0.0773			76					76
67									5	0				50	0.0687			68.3333333333333					#VALUE!
67									0	0				55	0.0606			77.6666666666667					#VALUE!
67									0	0				60	0.0369			74.6666666666667					#VALUE!
67									0	0				65	0.0358			75.3333333333333					#VALUE!
67									0	0				70	0.0347			78.6666666666667					#VALUE!
67									0	0				75	0.0263			78					78
67									0	0				80	0.0252			75.3333333333333					#VALUE!
67									0	0				85	0.0241			76.6666666666667					#VALUE!
67									0	0				90	0.0375			77					77
67									0	0				95	0.0291			75.6666666666667					#VALUE!
67									0	0				100	0.0208			78.6666666666667					#VALUE!
67									0	0				105	0.0197			80					80
67									0	0				110	0.0115			77.6666666666667					#VALUE!
67									0	0				115	0.0174			79					79
67									0	0				120	0.0093			78					78
67									0	0				130	0.0152			79.3333333333333					#VALUE!
67									0	0				140	0.0285			79					79
67									0	0				150	0.006			86.6666666666667					#VALUE!
67									0	0				160	-0.0225			80.6666666666667					#VALUE!
67									0	0				170	0.0038			79					79
67									0	0				180	0.0096			78.6666666666667					#VALUE!
67									0	0				190	-0.0189			77.3333333333333					#VALUE!
67									0	0				200	-0.02			80					80
67									0	0				210	0.0062			83					83
67									0	0				220	-0.029			79.3333333333333					#VALUE!
67									0	0				230	0.004			79					79
67									0	0				240	0.0244	1305	1305	77.6666666666667					#VALUE!
68	133	0	29	0	0	1	65	1196	0	0	1196	30	39.9	0	0				1196	30	39.9		0
68									1	1				5	0.0407								0
68									1	1				10	0.0868								0
68									2	1				15	0.0926								0
68									2	1				20	0.12								0
68									3	1				25	0.112								0
68									3	1				30	0.1771								0
68									4	0				35	0.1312								0
68									4	0				40	0.1599								0
68									5	0				45	0.1291								0
68									5	0				50	0.1804								0
68									0	0				55	0.1417								0
68									0	0				60	0.1556								0
68									0	0				65	0.1471								0
68									0	0				70	0.1238								0
68									0	0				75	0.1237								0
68									0	0				80	0.1077								0
68									0	0				85	0.1064								0
68									0	0				90	0.0842								0
68									0	0				95	0.0974								0
68									0	0				100	0.1032								0
68									0	0				105	0.088								0
68									0	0				110	0.0731								0
68									0	0				115	0.0653								0
68									0	0				120	0.1059								0
68									0	0				130	0.1048								0
68									0	0				140	0.0689								0
68									0	0				150	0.0678								0
68									0	0				160	0.0806								0
68									0	0				170	0.0726								0
68									0	0				180	0.0715								0
68									0	0				190	0.0914								0
68									0	0				200	0.1043								0
68									0	0				210	0.1104								0
68									0	0				220	0.0743								0
68									0	0				230	0.1011								0
68									0	0				240	0.093	467	467						0
69	109.5	0	29	0	0	1	61	1526	0	0	1526	30	50.83	0	0				1526	30	50.83		0
69									1	1				5	0.0418								0
69									1	1				10	0.0979								0
69									2	1				15	0.1147								0
69									2	1				20	0.1774								0
69									3	1				25	0.157								0
69									3	1				30	0.1617								0
69									4	0				35	0.1534								0
69									4	0				40	0.1115								0
69									5	0				45	0.1127								0
69									5	0				50	0.0804								0
69									0	0				55	0.105								0
69									0	0				60	0.0914								0
69									0	0				65	0.0815								0
69									0	0				70	0.0749								0
69									0	0				75	0.0705								0
69									0	0				80	0.0598								0
69									0	0				85	0.0847								0
69									0	0				90	0.0792								0
69									0	0				95	0.0861								0
69									0	0				100	0.0313								0
69									0	0				105	0.0544								0
69									0	0				110	0.065								0
69									0	0				115	0.0672								0
69									0	0				120	0.0291								0
69									0	0				130	0.026								0
69									0	0				140	0.0311								0
69									0	0				150	0.0342								0
69									0	0				160	0.0488								0
69									0	0				170	0.0392								0
69									0	0				180	0.0394								0
69									0	0				190	0.0195								0
69									0	0				200	0.0444								0
69									0	0				210	0.0164								0
69									0	0				220	0.0183								0
69									0	0				230	-0.0166								0
69									0	0				240	0.003	562	562						0
70	120	0	22	0	0	1	67	1256	0	0	1256	30	41.9	0	0				1256	30	41.9		0
70									1	1				5	0.018								0
70									1	1				10	0.0211								0
70									2	1				15	0.0954								0
70									2	1				20	0.1044								0
70									3	1				25	0.1153								0
70									3	1				30	0.1255								0
70									4	0				35	0.1295								0
70									4	0				40	0.1221								0
70									5	0				45	0.0693								0
70									5	0				50	0.0437								0
70									0	0				55	0.0355								0
70									0	0				60	-0.0036								0
70									0	0				65	-0.0003								0
70									0	0				70	0.0219								0
70									0	0				75	0.0041								0
70									0	0				80	-0.0339								0
70									0	0				85	-0.0103								0
70									0	0				90	-0.0089								0
70									0	0				95	0.0152								0
70									0	0				100	-0.0219								0
70									0	0				105	0.0253								0
70									0	0				110	0.0228								0
70									0	0				115	0.0316								0
70									0	0				120	-0.0064								0
70									0	0				130	0.0125								0
70									0	0				140	0.0034								0
70									0	0				150	0.0191								0
70									0	0				160	0.0099								0
70									0	0				170	0.0061								0
70									0	0				180	0.0336								0
70									0	0				190	0.0326								0
70									0	0				200	0.0247								0
70									0	0				210	0.0021								0
70									0	0				220	-0.0111								0
70									0	0				230	0.0003								0
70									0	0				240	-0.0171	1340	1340						0
71	117.5	0	23	0	0	1	64	1601	0	0	1601	30	53.4	0	0				1601	30	53.4		0
71									1	1				5	0.027								0
71									1	1				10	0.0893								0
71									2	1				15	0.1062								0
71									2	1				20	0.1235								0
71									3	1				25	0.1345								0
71									3	1				30	0.1378								0
71									4	0				35	0.1247								0
71									4	0				40	0.1269								0
71									5	0				45	0.0957								0
71									5	0				50	0.1161								0
71									0	0				55	0.0862								0
71									0	0				60	0.0988								0
71									0	0				65	0.082								0
71									0	0				70	0.1052								0
71									0	0				75	0.0914								0
71									0	0				80	0.1292								0
71									0	0				85	0.0978								0
71									0	0				90	0.1042								0
71									0	0				95	0.0851								0
71									0	0				100	0.0788								0
71									0	0				105	0.0956								0
71									0	0				110	0.1063								0
71									0	0				115	0.0736								0
71									0	0				120	0.0946								0
71									0	0				130	0.0957								0
71									0	0				140	0.1055								0
71									0	0				150	0.0799								0
71									0	0				160	0.0696								0
71									0	0				170	0.0594								0
71									0	0				180	0.0802								0
71									0	0				190	0.086								0
71									0	0				200	0.0871								0
71									0	0				210	0.0944								0
71									0	0				220	0.0654								0
71									0	0				230	0.0966								0
71									0	0				240	0.103	307	307						0
72	106.5	0	30	0	0	1	65	1626	0	0	1626	30	54.2	0	0				1626	30	54.2		0
72									1	1				5	0.0355								0
72									1	1				10	0.0765								0
72									2	1				15	0.0972								0
72									2	1				20	0.0961								0
72									3	1				25	0.0804								0
72									3	1				30	0.0841								0
72									4	0				35	0.0139								0
72									4	0				40	0.0441								0
72									5	0				45	-0.0013								0
72									5	0				50	0.0242								0
72									0	0				55	0.0319								0
72									0	0				60	0.0309								0
72									0	0				65	0.0414								0
72									0	0				70	0.018								0
72									0	0				75	0.0371								0
72									0	0				80	0.0316								0
72									0	0				85	0.0417								0
72									0	0				90	0.0429								0
72									0	0				95	0.0559								0
72									0	0				100	0.0093								0
72									0	0				105	0.0376								0
72									0	0				110	0.0365								0
72									0	0				115	0.0219								0
72									0	0				120	0.0278								0
72									0	0				130	0.0267								0
72									0	0				140	0.0058								0
72									0	0				150	0.0199								0
72									0	0				160	0.008								0
72									0	0				170	0.0408								0
72									0	0				180	0.0216								0
72									0	0				190	0.0249								0
72									0	0				200	0.0061								0
72									0	0				210	0.016								0
72									0	0				220	-0.007								0
72									0	0				230	0.0142								0
72									0	0				240	-0.0064	914	914						0
73	131.5	0	24	0	0	1	64	1601	0	0	1601	30	53.4	0	0				1601	30	53.4		0
73									1	1				5	0.088								0
73									1	1				10	0.136								0
73									2	1				15	0.187								0
73									2	1				20	0.1891								0
73									3	1				25	0.1816								0
73									3	1				30	0.1848								0
73									4	0				35	0.1925								0
73									4	0				40	0.1518								0
73									5	0				45	0.1248								0
73									5	0				50	0.1382								0
73									0	0				55	0.0907								0
73									0	0				60	0.1016								0
73									0	0				65	0.0819								0
73									0	0				70	0.0808								0
73									0	0				75	0.0837								0
73									0	0				80	0.0682								0
73									0	0				85	0.0382								0
73									0	0				90	0.0279								0
73									0	0				95	0.0233								0
73									0	0				100	0.0659								0
73									0	0				105	0.0331								0
73									0	0				110	0.0339								0
73									0	0				115	0.0058								0
73									0	0				120	0.0438								0
73									0	0				130	0.0391								0
73									0	0				140	0.0577								0
73									0	0				150	0.0578								0
73									0	0				160	0.0587								0
73									0	0				170	0.016								0
73									0	0				180	0.0133								0
73									0	0				190	0.0041								0
73									0	0				200	0.0022								0
73									0	0				210	-0.0059								0
73									0	0				220	0.0172								0
73									0	0				230	-0.0157								0
73									0	0				240	-0.0097	1243	1243						0
74	106	0	23	0	0	1	65	1500	0	0	1500	30	50	0	0				1500	30	50		0
74									1	1				5	0.0379								0
74									1	1				10	0.082								0
74									2	1				15	0.1263								0
74									2	1				20	0.1461								0
74									3	1				25	0.1477								0
74									3	1				30	0.1337								0
74									4	0				35	0.1246								0
74									4	0				40	0.1341								0
74									5	0				45	0.1022								0
74									5	0				50	0.0739								0
74									0	0				55	0.0655								0
74									0	0				60	0.0718								0
74									0	0				65	0.0735								0
74									0	0				70	0.0721								0
74									0	0				75	0.0474								0
74									0	0				80	0.0232								0
74									0	0				85	0.0314								0
74									0	0				90	0.0371								0
74									0	0				95	0.0271								0
74									0	0				100	0.0169								0
74									0	0				105	0.0599								0
74									0	0				110	0.033								0
74									0	0				115	0.0116								0
74									0	0				120	-0.003								0
74									0	0				130	0.0027								0
74									0	0				140	-0.0157								0
74									0	0				150	-0.0146								0
74									0	0				160	-0.0026								0
74									0	0				170	-0.0036								0
74									0	0				180	-0.0156								0
74									0	0				190	-0.0035								0
74									0	0				200	0.0007								0
74									0	0				210	-0.0098								0
74									0	0				220	-0.0132								0
74									0	0				230	0.0057								0
74									0	0				240	-0.0279	1253	1253						0
75	130	0	21	0	0	0	80.6	805	0	0	805	15	53.66	0	0				805	15	53.66		0
75									1	1				5	0.0518								0
75									2	1				10	0.1069								0
75									3	1				15	0.1356								0
75									4	0				20	0.1201								0
75									4	0				25	0.1049								0
75									5	0				30	0.1042								0
75									5	0				35	0.0893								0
75									0	0				40	0.1028								0
75									0	0				45	0.0879								0
75									0	0				50	0.0872								0
75									0	0				60	0.0725								0
75									0	0				70	0.0858								0
75									0	0				90	0.0712								0
75									0	0				105	0.0432								0
75									0	0				120	0.0561	350	350						0
76	130.5	0	27	0	0	0	74	1850	0	0	1850	30	61.66	0	0				1850	30	61.66		0
76									1	1				5	0.0433								0
76									1	1				15	0.1104								0
76									2	1				20	0.0802								0
76									2	1				25	0.1656								0
76									3	1				30	0.1946								0
76									3	1				35	0.0885								0
76									4	0				40	0.059								0
76									4	0				45	0.0571								0
76									5	0				50	0.0551								0
76									5	0				55	0.0532								0
76									0	0				60	0.0786								0
76									0	0				70	0.0493								0
76									0	0				80	0.0609								0
76									0	0				90	0.0455								0
76									0	0				100	0.057								0
76									0	0				110	0.0551								0
76									0	0				120	0.0397								0
76									0	0				130	0.0512								0
76									0	0				140	0.0628								0
76									0	0				150	0.0887								0
76									0	0				160	0.0321								0
76									0	0				170	-0.021								0
76									0	0				180	-0.0104	550	550						0
77	143	0	28	0	0	0	69	1775	0	0	1775	30	57.5	0	0				1775	30	57.5		0
77									1	1				5	0.0482								0
77									1	1				10	0.1413								0
77									2	1				15	0.183								0
77									2	1				20	0.2111								0
77									3	1				25	0.2724								0
77									3	1				30	0.2539								0
77									4	0				35	0.2357								0
77									4	0				40	0.1288								0
77									5	0				45	0.1266								0
77									5	0				50	0.1104								0
77									0	0				55	0.1082								0
77									0	0				60	0.0923								0
77									0	0				70	0.0767								0
77									0	0				80	0.0745								0
77									0	0				90	0.0461								0
77									0	0				100	0.057								0
77									0	0				110	0.029								0
77									0	0				120	0.0143								0
77									0	0				130	-0.0002								0
77									0	0				140	-0.0265								0
77									0	0				150	-0.0044								0
77									0	0				160	0.0058								0
77									0	0				170	-0.0086								0
77									0	0				180	-0.0227	770	770						0
78	144	0	33	0	0	0	77	1925	0	0	1925	30	64.14	0	0				1925	30	64.14		0
78									1	1				5	0.0355								0
78									1	1				10	0.1131								0
78									2	1				15	0.1392								0
78									2	1				20	0.1808								0
78									3	1				25	0.2401								0
78									3	1				30	0.2069								0
78									4	0				35	0.1896								0
78									4	0				40	0.1152								0
78									5	0				45	0.0724								0
78									5	0				50	0.0838								0
78									0	0				55	0.0953								0
78									0	0				60	0.0665								0
78									0	0				70	0.0514								0
78									0	0				80	0.0494								0
78									0	0				90	0.0346								0
78									0	0				100	0.0199								0
78									0	0				110	0.0306								0
78									0	0				120	0.0414								0
78									0	0				130	0.0017								0
78									0	0				140	0.0374								0
78									0	0				150	-0.0022								0
78									0	0				160	0.0082								0
78									0	0				170	0.0187								0
78									0	0				180	-0.008	1100	1100						0
79	143	0	32	0	0	0	85	2125	0	0	2125	30	70.8	0	0				2125	30	70.8		0
79									1	1				5	0.0892								0
79									1	1				10	0.1019								0
79									2	1				15	0.1287								0
79									2	1				20	0.1565								0
79									3	1				25	0.185								0
79									3	1				30	0.2783								0
79									4	0				35	0.1251								0
79									4	0				40	0.1972								0
79									5	0				45	0.0426								0
79									5	0				50	0.0417								0
79									0	0				55	0.0407								0
79									0	0				60	0.0271								0
79									0	0				70	0.0262								0
79									0	0				80	0.0253								0
79									0	0				90	0.0118								0
79									0	0				100	0.0621								0
79									0	0				110	-0.0023								0
79									0	0				120	0.0602								0
79									0	0				130	-0.004								0
79									0	0				140	0.0198								0
79									0	0				150	-0.0058								0
79									0	0				160	0.018								0
79									0	0				170	-0.0076								0
79									0	0				180	0.0162	900	900						0
80	132.5	0	32	0	0	0	65	1624	0	0	1624	30	54.145	0	0				1624	30	54.145		0
80									1	1				5	0.0565								0
80									1	1				10	0.1243								0
80									2	1				20	0.1823								0
80									2	1				25	0.2279								0
80									3	1				30	0.2261								0
80									3	1				35	0.1769								0
80									4	0				40	0.1156								0
80									4	0				45	0.1138								0
80									5	0				50	0.0564								0
80									5	0				55	0.0819								0
80									0	0				60	0.0664								0
80									0	0				70	0.0511								0
80									0	0				80	0.0493								0
80									0	0				90	0.0343								0
80									0	0				100	0.0326								0
80									0	0				110	0.0178								0
80									0	0				120	0.029								0
80									0	0				130	0.0272								0
80									0	0				140	0.0125								0
80									0	0				150	0.0108								0
80									0	0				160	0.0219								0
80									0	0				170	-0.0301								0
80									0	0				180	0.0313	950	950						0
81	145	0	28	0	0	0	85	2125	0	0	2125	30	70.8	0	0				2125	30	70.8		0
81									1	1				5	0.0744								0
81									1	1				10	0.1269								0
81									2	1				15	0.1249								0
81									2	1				20	0.1658								0
81									3	1				25	0.2396								0
81									3	1				30	0.2534								0
81									4	0				35	0.2045								0
81									4	0				40	0.1435								0
81									5	0				45	0.0996								0
81									5	0				50	0.0976								0
81									0	0				55	0.0688								0
81									0	0				60	-0.0211		650						0
81									0	0				70	0.0261								0
81									0	0				80	-0.0007								0
81									0	0				90	0.0097								0
81									0	0				100	-0.0045								0
81									0	0				110	-0.0185								0
81									0	0				120	-0.0204								0
81									0	0				130	-0.0103								0
81									0	0				140	0.0001								0
81									0	0				150	-0.0019								0
81									0	0				160	-0.028								0
81									0	0				170	-0.0416								0
81									0	0				180	-0.0666	1300	1300						0
82	139.5	0	26	0	0	0	77	1924	0	0	1924	30	64.14	0	0				1924	30	64.14		0
82									1	1				5	0.0421								0
82									1	1				10	0.0796								0
82									2	1				15	0.1049								0
82									2	1				20	0.16								0
82									3	1				25	0.1877								0
82									3	1				30	0.141								0
82									4	0				35	0.1388								0
82									4	0				40	0.1367								0
82									5	0				45	0.0923								0
82									5	0				50	0.0765								0
82									0	0				55	0.0479								0
82									0	0				60	0.0457								0
82									0	0				70	0.0567								0
82									0	0				80	0.0159								0
82									0	0				90	-0.0231								0
82									0	0				100	0.0502								0
82									0	0				120	0.0351								0
82									0	0				130	0.033								0
82									0	0				140	0.0181								0
82									0	0				150	0.016								0
82									0	0				160	0.0395								0
82									0	0				170	-0.0252								0
82									0	0				180	0.0096	750	750						0
83	137	0	23	0	0	0	68	1700	0	0	1700	30	56.64	0	0				1700	30	56.64		0
83									1	1				5	0.0892								0
83									1	1				10	0.1885								0
83									2	1				15	0.1562								0
83									2	1				20	0.1995								0
83									3	1				25	0.1973								0
83									3	1				30	0.2426								0
83									4	0				35	0.1776								0
83									4	0				40	0.2544								0
83									5	0				45	0.2198								0
83									5	0				50	0.2176								0
83									0	0				55	0.1843								0
83									0	0				60	0.1669								0
83									0	0				70	0.1498								0
83									0	0				80	0.1045								0
83									0	0				90	0.1165								0
83									0	0				100	0.1286								0
83									0	0				110	0.0572								0
83									0	0				120	0.1387								0
83									0	0				130	0.0938								0
83									0	0				140	0.1057								0
83									0	0				150	0.1321								0
83									0	0				160	0.0874								0
83									0	0				170	0.0992								0
83									0	0				180	0.1255	650	650						0
84	143.5	0	27	0	0	0	85	2124	0	0	2124	30	70.81	0	0				2124	30	70.81		0
84									1	1				5	0.0814								0
84									1	1				10	0.1348								0
84									2	1				15	0.1617								0
84									2	1				20	0.2357								0
84									3	1				25	0.2497								0
84									3	1				30	0.2639								0
84									4	0				35	0.23								0
84									4	0				40	0.2281								0
84									5	0				45	0.1656								0
84									5	0				50	0.1068								0
84									0	0				55	0.105								0
84									0	0				60	0.1031								0
84									0	0				70	0.0877								0
84									0	0				80	0.0995								0
84									0	0				90	0.0575								0
84									0	0				100	0.0688								0
84									0	0				110	0.0539								0
84									0	0				120	0.0521								0
84									0	0				130	0.0246								0
84									0	0				140	0.0616								0
84									0	0				150	0.0467								0
84									0	0				160	0.0194								0
84									0	0				170	0.0302	700	700						0
85	139.5	0	25	0	0	0	70	1749	0	0	1749	30	58.31	0	0				1749	30	58.31		0
85									1	1				5	0.0424								0
85									1	1				10	0.0803								0
85									2	1				15	0.1059								0
85									2	1				20	0.1614								0
85									3	1				25	0.1895								0
85									3	1				30	0.1431								0
85									4	0				35	0.1413								0
85									4	0				40	0.1395								0
85									5	0				45	0.1376								0
85									5	0				50	0.0936								0
85									0	0				55	0.0781								0
85									0	0				60	0.0497								0
85									0	0				70	0.0479								0
85									0	0				80	0.0593								0
85									0	0				90	0.0187								0
85									0	0				110	0.0557								0
85									0	0				120	0.0539								0
85									0	0				130	0.039								0
85									0	0				140	0.0372								0
85									0	0				150	0.0226								0
85									0	0				160	0.0208								0
85									0	0				170	0.0448								0
85									0	0				180	0.0173	950	950						0
86	133.5	0	22	0	0	0	78	791	0	0	791	15	52.7	0	0				791	15	52.7		0
86									1	1				5	0.0968								0
86									2	1				10	0.1241								0
86									3	1				15	0.1523								0
86									4	0				20	0.1227								0
86									4	0				25	0.094								0
86									5	0				30	0.0797								0
86									5	0				35	0.0926								0
86									0	0				40	0.0649								0
86									0	0				45	0.0642								0
86									0	0				50	0.0503								0
86									0	0				60	0.0628								0
86									0	0				70	0.0755								0
86									0	0				90	0.0483								0
86									0	0				105	0.0476								0
86									0	0				120	0.0212	770	770						0
87	128.5	0	21	0	0	0	76	758	0	0	758	15	50.53	0	0				758	15	50.53		0
87									1	1				5	0.1008								0
87									2	1				10	0.1293								0
87									3	1				15	0.1588								0
87									4	0				20	0.1428								0
87									4	0				25	0.1124								0
87									5	0				30	0.0973								0
87									5	0				35	0.0965								0
87									0	0				40	0.0816								0
87									0	0				45	0.0951								0
87									0	0				50	0.0802								0
87									0	0				60	0.0794								0
87									0	0				70	0.0648								0
87									0	0				90	0.0106								0
87									0	0				105	0.0496								0
87									0	0				120	0.0355	440	440						0
88	132	0	20	0	0	0	87	875.5	0	0	875.5	15	58.36	0	0				875.5	15	58.36		0
88									1	1				5	-0.0006								0
88									2	1				10	0.1011								0
88									3	1				15	0.1142								0
88									4	0				20	0.1274								0
88									4	0				25	0.0992								0
88									5	0				30	0.0719								0
88									5	0				35	0.0582								0
88									0	0				40	0.0447								0
88									0	0				45	0.0441								0
88									0	0				50	0.0309								0
88									0	0				60	0.0429								0
88									0	0				70	0.0172								0
88									0	0				90	-0.0077								0
88									0	0				105	0.0037								0
88									0	0				120	-0.0089	600	600						0
89	132	0	24	0	0	0	86.6	865	0	0	865	15	57.66	0	0				865	15	57.66		0
89									1	1				5	0.0242								0
89									2	1				10	0.0755								0
89									3	1				15	0.116								0
89									4	0				20	0.1014								0
89									4	0				25	0.0736								0
89									5	0				30	0.0597								0
89									5	0				35	0.0461								0
89									0	0				40	0.0326								0
89									0	0				45	0.0193								0
89									0	0				50	0.0187								0
89									0	0				60	0.0307								0
89									0	0				70	0.0051								0
89									0	0				90	0.0044								0
89									0	0				105	0.0162								0
89									0	0				120	0.0156	520	520						0
91	144	0	26	0	0	0	78.75	787	0	0	787	15	52.46	0	0				787	15	52.46		0
91									1	1				5	0.0629								0
91									2	1				10	0.089								0
91									3	1				15	0.1298								0
91									4	0				20	0.0876								0
91									4	0				25	0.0735								0
91									5	0				30	0.0728								0
91									5	0				35	0.0855								0
91									0	0				40	0.0581								0
91									0	0				45	0.0574								0
91									0	0				50	0.0437								0
91									0	0				60	0.043								0
91									0	0				70	0.0424								0
91									0	0				90	0.0417								0
91									0	0				105	0.0282								0
91									0	0				120	0.0275	320	320						0
92	142.5	0	19	0	0	0	72.5	724	0	0	724	15	48.26	0	0				724	15	48.26		0
92									1	1				5	0.0564								0
92									2	1				10	0.0959								0
92									3	1				15	0.1089								0
92									4	0				20	0.1081								0
92									4	0				25	0.0667								0
92									5	0				30	0.0527								0
92									5	0				35	0.052								0
92									0	0				40	0.0512								0
92									0	0				45	0.0505								0
92									0	0				50	0.0368								0
92									0	0				60	0.049								0
92									0	0				70	0.0353								0
92									0	0				90	0.0218								0
92									0	0				105	0.0085								0
92									0	0				120	0.0078	350	350						0
93	137.5	0	23	0	0	0	75.4	755	0	0	755	15	50.3	0	0				755	15	50.3		0
93									1	1				5	0.0307								0
93									2	1				10	0.0428								0
93									3	1				15	0.1234								0
93									4	0				20	0.0414								0
93									4	0				25	0.0407								0
93									5	0				30	0.04								0
93									5	0				35	0.0264								0
93									0	0				40	0.0257								0
93									0	0				45	0.0124								0
93									0	0				50	0.0243								0
93									0	0				60	0.011								0
93									0	0				70	0.0102								0
93									0	0				90	-0.0151								0
93									0	0				105	-0.0036								0
93									0	0				120	-0.0165	680	680						0
94	144.33	0	33	0	0	0	71.3	1782.5	0	0	1782.5	30	59.4	0	0				1782.5	30	59.4		0
94									1	1				5	0.0624								0
94									1	1				10	0.1252								0
94									2	1				15	0.1364								0
94									2	1				20	0.094								0
94									3	1				25	0.0787								0
94									3	1				30	0.0637								0
94									4	0				35	0.1543								0
94									4	0				40	0.111								0
94									5	0				45	0.1086								0
94									5	0				50	0.1196								0
94									0	0				55	0.1446								0
94									0	0				60	0.1285								0
94									0	0				65	0.1261								0
94									0	0				70	0.1102								0
94									0	0				75	0.1213								0
94									0	0				80	0.1189								0
94									0	0				85	0.09								0
94									0	0				90	0.1008								0
94									0	0				95	0.1118								0
94									0	0				100	0.0961								0
94									0	0				105	0.0806								0
94									0	0				110	0.0783								0
94									0	0				115	0.0759								0
94									0	0				120	0.1267								0
94									0	0				130	0.1243								0
94									0	0				140	0.0951								0
94									0	0				150	0.0927								0
94									0	0				160	0.0903								0
94									0	0				170	0.0879								0
94									0	0				180	0.0726								0
94									0	0				190	0.0832								0
94									0	0				200	0.094								0
94									0	0				210	0.0916								0
94									0	0				220	0.0892								0
94									0	0				230	0.0737								0
94									0	0				240	0.0714	400	400						0
95	125	0	37	0	0	0	73	1825	0	0	1825	30	60.83	0	0				1825	30	60.83		0
95									1	1				5	0.0238								0
95									2	1				10	0.0761								0
95									3	1				15	0.117								0
95									4	0				20	0.1148								0
95									4	0				25	0.0979								0
95									5	0				30	0.125								0
95									5	0				35	0.1079								0
95									0	0				40	0.1056								0
95									0	0				45	0.0606								0
95									0	0				50	0.0723								0
95									0	0				55	0.0424								0
95									0	0				60	0.0678								0
95									0	0				65	0.038								0
95									0	0				70	0.0223								0
95									0	0				75	-0.0187								0
95									0	0				80	-0.0209								0
95									0	0				85	-0.0104								0
95									0	0				90	0.0002								0
95									0	0				95	0.0242								0
95									0	0				100	-0.017								0
95									0	0				105	-0.0441								0
95									0	0				110	-0.0087								0
95									0	0				115	-0.0236								0
95									0	0				120	-0.0003								0
95									0	0				130	-0.0405								0
95									0	0				140	-0.0427								0
95									0	0				150	-0.0199								0
95									0	0				160	-0.0221								0
95									0	0				170	-0.0369								0
95									0	0				180	-0.0391								0
95									0	0				190	-0.0033								0
95									0	0				200	-0.031								0
95									0	0				210	-0.0579								0
95									0	0				220	-0.0101								0
95									0	0				230	-0.0251								0
95									0	0				240	-0.0644	1050	1050						0
96	136	0	25	0	0	0	97.7	2443	0	0	2443	30	81.42	0	0				2443	30	81.42		0
96									1	1				5	0.0463								0
96									2	1				10	0.0697								0
96									3	1				15	0.068								0
96									4	0				20	0.1053								0
96									4	0				25	0.1305								0
96									5	0				30	0.1566								0
96									5	0				35	0.1409								0
96									0	0				40	0.1254								0
96									0	0				45	0.1237								0
96									0	0				50	0.1357								0
96									0	0				55	0.1203								0
96									0	0				60	0.1186								0
96									0	0				65	0.1169								0
96									0	0				70	0.1152								0
96									0	0				75	0.1134								0
96									0	0				80	0.0984								0
96									0	0				85	0.0967								0
96									0	0				90	0.095								0
96									0	0				95	0.1065								0
96									0	0				100	0.1048								0
96									0	0				105	0.1031								0
96									0	0				110	0.1014								0
96									0	0				115	0.0735								0
96									0	0				120	0.0847								0
96									0	0				130	0.0573								0
96									0	0				140	0.0813								0
96									0	0				150	0.054								0
96									0	0				160	0.0523								0
96									0	0				170	0.0632								0
96									0	0				180	0.0744								0
96									0	0				190	0.0599								0
96									0	0				200	0.0582								0
96									0	0				210	0.0315								0
96									0	0				220	0.0421								0
96									0	0				230	0.0281								0
96									0	0				240	0.0264	800	800						0
97	138.67	0	19	0	0	0	80.6	2015	0	0	2015	30	67.2	0	0				2015	30	67.2		0
97									1	1				5	0.0927								0
97									2	1				10	0.1038								0
97									3	1				15	0.1286								0
97									4	0				20	0.1827								0
97									4	0				25	0.2101								0
97									5	0				30	0.2079								0
97									5	0				35	0.191								0
97									0	0				40	0.1889								0
97									0	0				45	0.1166								0
97									0	0				50	0.1145								0
97									0	0				55	0.1537								0
97									0	0				60	0.1376								0
97									0	0				65	0.1355								0
97									0	0				70	0.1197								0
97									0	0				75	0.1452								0
97									0	0				80	0.1292								0
97									0	0				85	0.1271								0
97									0	0				90	0.1115								0
97									0	0				95	0.1367								0
97									0	0				100	0.1208								0
97									0	0				105	0.1187								0
97									0	0				110	0.1166								0
97									0	0				115	0.1421								0
97									0	0				120	0.1125								0
97									0	0				130	0.0838								0
97									0	0				140	0.0949								0
97									0	0				150	0.0667								0
97									0	0				160	0.104								0
97									0	0				170	0.0755								0
97									0	0				180	0.0998								0
97									0	0				190	0.0844								0
97									0	0				200	0.0565								0
[truncated: 793 more rows]

## Sheet: History
Object	Timestamp	User	Object Name	Event	Description	Annotation
300 pat _ Kina.Data.300 patients _ Kina.Sheet1	2024.08.13 10:38:39 UTC	robert.hahn	Worksheet	Object Created	Object Created \\Mac\Home\Desktop\300 patients + Kina.xls
300 pat _ Kina.Data.300 patients _ Kina.Sheet1	2024.08.13 10:56:20 UTC	robert.hahn	Sheet1	Value changed	C6564; changed from 12.9 to 129
300 pat _ Kina.Data.300 patients _ Kina.Sheet1	2024.08.13 10:56:24 UTC	robert.hahn	Sheet1	Value changed	C6551; changed from 12.9 to 129
300 pat _ Kina.Data.300 patients _ Kina.Sheet1	2024.08.13 10:56:28 UTC	robert.hahn	Sheet1	Value changed	C6538; changed from 12.6 to 126
300 pat _ Kina.Data.300 patients _ Kina.Sheet1	2024.08.13 10:56:32 UTC	robert.hahn	Sheet1	Value changed	C6525; changed from 11.9 to 119
300 pat _ Kina.Data.300 patients _ Kina.Sheet1	2024.08.13 10:57:10 UTC	robert.hahn	Sheet1	Value changed	C6512; changed from 13.9 to 139
300 pat _ Kina.Data.300 patients _ Kina.Sheet1	2024.08.13 10:57:14 UTC	robert.hahn	Sheet1	Value changed	C6499; changed from 10.5 to 105
300 pat _ Kina.Data.300 patients _ Kina.Sheet1	2024.08.13 10:57:18 UTC	robert.hahn	Sheet1	Value changed	C6486; changed from 12.6 to 126
300 pat _ Kina.Data.300 patients _ Kina.Sheet1	2024.08.13 10:57:22 UTC	robert.hahn	Sheet1	Value changed	C6473; changed from 11.6 to 116
300 pat _ Kina.Data.300 patients _ Kina.Sheet1	2024.08.13 10:57:26 UTC	robert.hahn	Sheet1	Value changed	C6460; changed from 10.5 to 105
300 pat _ Kina.Data.300 patients _ Kina.Sheet1	2024.08.13 10:57:31 UTC	robert.hahn	Sheet1	Value changed	C6447; changed from 9.2 to 92
300 pat _ Kina.Data.300 patients _ Kina.Sheet1	2024.08.13 10:57:34 UTC	robert.hahn	Sheet1	Value changed	C6434; changed from 13.3 to 133
300 pat _ Kina.Data.300 patients _ Kina.Sheet1	2024.08.13 10:57:38 UTC	robert.hahn	Sheet1	Value changed	C6421; changed from 12.2 to 122
300 pat _ Kina.Data.300 patients _ Kina.Sheet1	2024.08.13 10:57:41 UTC	robert.hahn	Sheet1	Value changed	C6408; changed from 13.3 to 133
300 pat _ Kina.Data.300 patients _ Kina.Sheet1	2024.08.13 10:57:44 UTC	robert.hahn	Sheet1	Value changed	C6395; changed from 13.9 to 139
300 pat _ Kina.Data.300 patients _ Kina.Sheet1	2024.08.13 10:57:48 UTC	robert.hahn	Sheet1	Value changed	C6382; changed from 11.6 to 116
300 pat _ Kina.Data.300 patients _ Kina.Sheet1	2024.08.13 10:58:07 UTC	robert.hahn	Sheet1	Value changed	C6369; changed from 12.9 to 129
