# Supplementary material for: When does the “third fluid space” open?
Source: Pflugers Arch. 2025 Dec 17;478(1):12. doi: 10.1007/s00424-025-03135-y (PMC12708698; doi:10.1007/s00424-025-03135-y)
Supplement: Supplementary file 4 — Supplementary Material 4 (XLSX 432 KB) [file 424_2025_3135_MOESM4_ESM.xls]

## Sheet: Sheet1
Nr	NacL_1	Hbo	Age	Gender_Male_0	Body_weight	Length	Dose__ml_kg_min_	Total_volume	Infusion_time	Inf_rate	Time_cov_1	Time_cov_2	Time_cov_3	Time_cov_4	Time_cov_5	Time_cov_6	Time	Dilution	Urine	Urin_port	Tital_volume_2	Inf_rate_2	Cov	Column1	k23_1_6
1											0	0	0	0	3	5	45	0.1461					5		0
1	0	133	30	0	76	180	0.833	1900	30	63.3	1	2	1	1	1	1	0	0			1900	63.3	1		1
1											1	2	1	1	1	1	5	0.052					1		1
1											1	2	1	1	1	1	10	0.1518					1		1
1											1	2	1	1	1	2	15	0.151					1		1
1											1	2	2	2	1	2	20	0.1654					1		2
1											1	2	2	2	1	3	25	0.2791					2		3
1											1	2	2	2	1	3	30	0.2275					2		4
1											0	1	0	3	2	4	35	0.1943					2		5
1											0	1	0	3	2	4	40	0.1777					2		6
1											0	1	0	0	3	5	50	0.1303					3		6
1											0	0	0	0	0	0	55	0.1596					3		0
1											0	0	0	0	0	0	60	0.1743					3		0
1											0	0	0	0	0	0	65	0.1428					0		0
1											0	0	0	0	0	0	70	0.1123					0		0
1											0	0	0	0	0	0	75	0.1874					0		0
1											0	0	0	0	0	0	80	0.1403					0		0
1											0	0	0	0	0	0	85	0.1245					0		0
1											0	0	0	0	0	0	90	0.1237		400			0		0
1											0	0	0	0	0	0	95	0.1082					0		0
1											0	0	0	0	0	0	100	0.1074					0		0
1											0	0	0	0	0	0	105	0.1065					0		0
1											0	0	0	0	0	0	110	0.0913					0		0
1											0	0	0	0	0	0	115	0.1049					0		0
1											0	0	0	0	0	0	120	0.1186					0		0
1											0	0	0	0	0	0	130	0.1178					0		0
1											0	0	0	0	0	0	140	0.1024					0		0
1											0	0	0	0	0	0	150	0.1016					0		0
1											0	0	0	0	0	0	160	0.1008					0		0
1											0	0	0	0	0	0	170	0.0715					0		0
1											0	0	0	0	0	0	180	0.0707		500			0		0
1											0	0	0	0	0	0	190	0.1128					0		0
1											0	0	0	0	0	0	200	0.1267					0		0
1											0	0	0	0	0	0	210	0.0683					0		0
1											0	0	0	0	0	0	220	0.0675					0		0
1											0	0	0	0	0	0	230	0.0529					0		0
1											0	0	0	0	0	0	240	0.0385	1175	1175			0		0
2	0	141	28	0	93	184	0.833	2324	30	77.5	1	2	1	1	1	1	0	0			2324	77.5	1		1
2											1	2	1	1	1	1	5	0.0486					1		1
2											1	2	1	1	1	1	10	0.1555					1		1
2											1	2	1	1	1	2	15	0.1987					1		1
2											1	2	2	2	1	2	20	0.1686					1		2
2											1	2	2	2	1	3	25	0.1973					2		3
2											1	2	2	2	1	3	30	0.227					2		4
2											0	1	0	3	2	4	35	0.1959					2		5
2											0	1	0	3	2	4	40	0.1804					2		6
2											0	1	0	3	3	5	45	0.1508					3		6
2											0	1	0	0	3	5	50	0.136					3		0
2											0	0	0	0	0	0	55	0.1215					3		0
2											0	0	0	0	0	0	60	0.1488					3		0
2											0	0	0	0	0	0	65	0.0798					0		0
2											0	0	0	0	0	0	70	0.0924					0		0
2											0	0	0	0	0	0	75	0.0654		600			0		0
2											0	0	0	0	0	0	80	0.0519					0		0
2											0	0	0	0	0	0	85	0.0262					0		0
2											0	0	0	0	0	0	90	0.0379					0		0
2											0	0	0	0	0	0	95	0.0499					0		0
2											0	0	0	0	0	0	100	0.0242					0		0
2											0	0	0	0	0	0	105	0.0744					0		0
2											0	0	0	0	0	0	110	0.0479					0		0
2											0	0	0	0	0	0	115	0.1131					0		0
2											0	0	0	0	0	0	120	0.0466					0		0
2											0	0	0	0	0	0	130	0.021					0		0
2											0	0	0	0	0	0	140	0.0081					0		0
2											0	0	0	0	0	0	150	0.0321					0		0
2											0	0	0	0	0	0	160	-0.0052					0		0
2											0	0	0	0	0	0	170	-0.0177					0		0
2											0	0	0	0	0	0	180	0.0177					0		0
2											0	0	0	0	0	0	190	0.017		1100			0		0
2											0	0	0	0	0	0	200	0.0164					0		0
2											0	0	0	0	0	0	210	0.0157					0		0
2											0	0	0	0	0	0	220	0.0274					0		0
2											0	0	0	0	0	0	230	0.0392					0		0
2											0	0	0	0	0	0	240	0.0261	1200	1200			0		0
3	0	136	24	0	80	188	0.833	2025	30	67.5	1	2	1	1	1	1	0	0			2025	67.5	1		1
3											1	2	1	1	1	1	5	0.0898					1		1
3											1	2	1	1	1	1	10	0.1453					1		1
3											1	2	1	1	1	2	15	0.189					1		1
3											1	2	2	2	1	2	20	0.2036					1		2
3											1	2	2	2	1	3	25	0.1724					2		3
3											1	2	2	2	1	3	30	0.2334					2		4
3											0	1	0	3	2	4	35	0.1708					2		5
3											0	1	0	3	2	4	40	0.2808					2		6
3											0	1	0	3	3	5	45	0.28					3		6
3											0	1	0	0	3	5	50	0.1836					3		0
3											0	0	0	0	0	0	55	0.1828					3		0
3											0	0	0	0	0	0	60	0.1973					3		0
3											0	0	0	0	0	0	65	0.1515					0		0
3											0	0	0	0	0	0	70	0.1654					0		0
3											0	0	0	0	0	0	75	0.1646					0		0
3											0	0	0	0	0	0	80	0.1638					0		0
3											0	0	0	0	0	0	85	0.1196					0		0
3											0	0	0	0	0	0	90	0.1623					0		0
3											0	0	0	0	0	0	95	0.1323					0		0
3											0	0	0	0	0	0	100	0.1607					0		0
3											0	0	0	0	0	0	105	0.0888					0		0
3											0	0	0	0	0	0	110	0.0745					0		0
3											0	0	0	0	0	0	115	0.1436					0		0
3											0	0	0	0	0	0	120	0.0865					0		0
3											0	0	0	0	0	0	130	0.0722					0		0
3											0	0	0	0	0	0	140	0.0849					0		0
3											0	0	0	0	0	0	150	0.126					0		0
3											0	0	0	0	0	0	160	0.1396					0		0
3											0	0	0	0	0	0	170	0.0964					0		0
3											0	0	0	0	0	0	180	0.1236					0		0
3											0	0	0	0	0	0	190	0.1969					0		0
3											0	0	0	0	0	0	200	0.108					0		0
3											0	0	0	0	0	0	210	0.18					0		0
3											0	0	0	0	0	0	220	0.1205					0		0
3											0	0	0	0	0	0	230	0.1057					0		0
3											0	0	0	0	0	0	240	0.0911	1100	1100			0		0
4	0	119.5	30	0	90	186	0.833	2150	30	71.6	1	2	1	1	1	1	0	0			2150	71.6	1		1
4											1	2	1	1	1	1	5	0.078					1		1
4											1	2	1	1	1	1	10	0.1394					1		1
4											1	2	1	1	1	2	15	0.1715					1		1
4											1	2	2	2	1	2	20	0.1876					1		2
4											1	2	2	2	1	3	25	0.1373					2		3
4											1	2	2	2	1	3	30	0.105					2		4
4											0	1	0	3	2	4	35	0.2024					2		5
4											0	1	0	3	2	4	40	0.1351					2		6
4											0	1	0	3	3	5	45	0.0875					3		6
4											0	1	0	0	3	5	50	0.0425					3		0
4											0	0	0	0	0	0	55	0.0275					3		0
4											0	0	0	0	0	0	60	0.041					3		0
4											0	0	0	0	0	0	65	0.0261					0		0
4											0	0	0	0	0	0	70	0.0396		775			0		0
4											0	0	0	0	0	0	75	0.0247					0		0
4											0	0	0	0	0	0	80	0.0526					0		0
4											0	0	0	0	0	0	85	0.0375					0		0
4											0	0	0	0	0	0	90	0.0368					0		0
4											0	0	0	0	0	0	95	-0.0193					0		0
4											0	0	0	0	0	0	100	0.0353					0		0
4											0	0	0	0	0	0	105	-0.0339		1475			0		0
4											0	0	0	0	0	0	110	0.0197					0		0
4											0	0	0	0	0	0	115	0.0051					0		0
4											0	0	0	0	0	0	120	0.0468					0		0
4											0	0	0	0	0	0	130	0.0607					0		0
4											0	0	0	0	0	0	140	0.031					0		0
4											0	0	0	0	0	0	150	0.0447					0		0
4											0	0	0	0	0	0	160	0.0586					0		0
4											0	0	0	0	0	0	170	0.0289					0		0
4											0	0	0	0	0	0	180	0.0571					0		0
4											0	0	0	0	0	0	190	0.0712					0		0
4											0	0	0	0	0	0	200	0.0268					0		0
4											0	0	0	0	0	0	210	0.0261					0		0
4											0	0	0	0	0	0	220	0.0254					0		0
4											0	0	0	0	0	0	230	0.0247					0		0
4											0	0	0	0	0	0	240	0.024	1825	1825			0		0
5	0	136.5	31	0	79	180	0.833	1974	30	65.8	1	2	1	1	1	1	0	0			1974	65.8	1		1
5											1	2	1	1	1	1	5	0.0589					1		1
5											1	2	1	1	1	1	10	0.0719					1		1
5											1	2	1	1	1	2	15	0.1138					1		1
5											1	2	2	2	1	2	20	0.1277					1		2
5											1	2	2	2	1	3	25	0.0978					2		3
5											1	2	2	2	1	3	30	0.0828					2		4
5											0	1	0	3	2	4	35	0.1401					2		5
5											0	1	0	3	2	4	40	0.1544					2		6
5											0	1	0	3	3	5	45	0.1385					3		6
5											0	1	0	0	3	5	50	0.1083					3		0
5											0	0	0	0	0	0	55	0.1221					3		0
5											0	0	0	0	0	0	60	0.1361					3		0
5											0	0	0	0	0	0	65	0.0916					0		0
5											0	0	0	0	0	0	70	0.0491					0		0
5											0	0	0	0	0	0	75	0.09					0		0
5											0	0	0	0	0	0	80	0.1328					0		0
5											0	0	0	0	0	0	85	0.1172					0		0
5											0	0	0	0	0	0	90	0.1462					0		0
5											0	0	0	0	0	0	95	0.0869					0		0
5											0	0	0	0	0	0	100	0.072					0		0
5											0	0	0	0	0	0	105	0.0995					0		0
5											0	0	0	0	0	0	110	0.1279					0		0
5											0	0	0	0	0	0	115	0.1124					0		0
5											0	0	0	0	0	0	120	0.1718					0		0
5											0	0	0	0	0	0	130	0.0964		700			0		0
5											0	0	0	0	0	0	140	0.0674					0		0
5											0	0	0	0	0	0	150	0.0806					0		0
5											0	0	0	0	0	0	160	0.0658					0		0
5											0	0	0	0	0	0	170	0.0932					0		0
5											0	0	0	0	0	0	180	0.1068					0		0
5											0	0	0	0	0	0	190	0.0363					0		0
5											0	0	0	0	0	0	200	0.0222					0		0
5											0	0	0	0	0	0	210	0.0214					0		0
5											0	0	0	0	0	0	220	0.0474					0		0
5											0	0	0	0	0	0	230	0.0199					0		0
5											0	0	0	0	0	0	240	-0.0069	1225	1225			0		0
6	0	149	24	0	70	180	0.833	1800	30	60	1	2	1	1	1	1	0	0			1800	60	1		1
6											1	2	1	1	1	1	5	0.0606					1		1
6											1	2	1	1	1	1	10	0.0855					1		1
6											1	2	1	1	1	2	15	0.1247					1		1
6											1	2	2	2	1	2	20	0.1656					1		2
6											1	2	2	2	1	3	25	0.2083					2		3
6											1	2	2	2	1	3	30	0.2074					2		4
6											0	1	0	3	2	4	35	0.2065					2		5
6											0	1	0	3	2	4	40	0.1909					2		6
6											0	1	0	3	3	5	45	0.19					3		6
6											0	1	0	0	3	5	50	0.1891					3		0
6											0	0	0	0	0	0	55	0.1316					3		0
6											0	0	0	0	0	0	60	0.1307					3		0
6											0	0	0	0	0	0	65	0.1576					0		0
6											0	0	0	0	0	0	70	0.1153					0		0
6											0	0	0	0	0	0	75	0.1418					0		0
6											0	0	0	0	0	0	80	0.141					0		0
6											0	0	0	0	0	0	85	0.1263					0		0
6											0	0	0	0	0	0	90	0.1963					0		0
6											0	0	0	0	0	0	95	0.111					0		0
6											0	0	0	0	0	0	100	0.0836					0		0
6											0	0	0	0	0	0	105	0.1092					0		0
6											0	0	0	0	0	0	110	0.095					0		0
6											0	0	0	0	0	0	115	0.0681					0		0
6											0	0	0	0	0	0	120	0.0672					0		0
6											0	0	0	0	0	0	130	0.041					0		0
6											0	0	0	0	0	0	140	0.0784					0		0
6											0	0	0	0	0	0	150	0.1174					0		0
6											0	0	0	0	0	0	160	0.1165					0		0
6											0	0	0	0	0	0	170	0.0758					0		0
6											0	0	0	0	0	0	180	0.088					0		0
6											0	0	0	0	0	0	190	0.0871					0		0
6											0	0	0	0	0	0	200	0.0604					0		0
6											0	0	0	0	0	0	210	0.0986					0		0
6											0	0	0	0	0	0	220	0.0587					0		0
6											0	0	0	0	0	0	230	0.0706					0		0
6											0	0	0	0	0	0	240	0.0443	772	772			0		0
7	0	132.5	36	0	95	172	0.833	2374	30	79.1	1	2	1	1	1	1	0	0			2374	79.1	1		1
7											1	2	1	1	1	1	5	0.0428					1		1
7											1	2	1	1	1	1	10	0.0813					1		1
7											1	2	1	1	1	2	15	0.1358					1		1
7											1	2	2	2	1	2	20	0.1495					1		2
7											1	2	2	2	1	3	25	0.1783					2		3
7											1	2	2	2	1	3	30	0.1482					2		4
7											0	1	0	3	2	4	35	0.2073					2		5
7											0	1	0	3	2	4	40	0.1469					2		6
7											0	1	0	3	3	5	45	0.1319		475			3		6
7											0	1	0	0	3	5	50	0.1455					3		0
7											0	0	0	0	0	0	55	0.0368					3		0
7											0	0	0	0	0	0	60	0.0619					3		0
7											0	0	0	0	0	0	65	0.0229		875			0		0
7											0	0	0	0	0	0	70	0.0476					0		0
7											0	0	0	0	0	0	75	0.0342					0		0
7											0	0	0	0	0	0	80	0.021					0		0
7											0	0	0	0	0	0	85	0.0204					0		0
7											0	0	0	0	0	0	90	0.0579					0		0
7											0	0	0	0	0	0	95	-0.0054					0		0
7											0	0	0	0	0	0	100	0.031					0		0
7											0	0	0	0	0	0	105	0.0055					0		0
7											0	0	0	0	0	0	110	0.0424	1375	1375			0		0
7											0	0	0	0	0	0	115	0.0417					0		0
7											0	0	0	0	0	0	120	0.0036					0		0
7											0	0	0	0	0	0	130	0.0278					0		0
7											0	0	0	0	0	0	140	0.0146					0		0
7											0	0	0	0	0	0	150	0.0391					0		0
7											0	0	0	0	0	0	160	0.0385					0		0
7											0	0	0	0	0	0	170	0.0128					0		0
7											0	0	0	0	0	0	180	0.0245					0		0
7											0	0	0	0	0	0	190	0.0239					0		0
7											0	0	0	0	0	0	200	-0.0253					0		0
7											0	0	0	0	0	0	210	-0.0141					0		0
7											0	0	0	0	0	0	220	-0.0147					0		0
7											0	0	0	0	0	0	230	-0.0153					0		0
7											0	0	0	0	0	0	240	-0.004					0		0
8	0	133	41	0	84	178	0.833	2100	30	70	1	2	1	1	1	1	0	0			2100	70	1		1
8											1	2	1	1	1	1	5	0.0895					1		1
8											1	2	1	1	1	1	10	0.1895					1		1
8											1	2	1	1	1	2	15	0.2518					1		1
8											1	2	2	2	1	2	20	0.2674					1		2
8											1	2	2	2	1	3	25	0.3004					2		3
8											1	2	2	2	1	3	30	0.2996					2		4
8											0	1	0	3	2	4	35	0.2818					2		5
8											0	1	0	3	2	4	40	0.2643					2		6
8											0	1	0	3	3	5	45	0.2152					3		6
8											0	1	0	0	3	5	50	0.1989					3		0
8											0	0	0	0	0	0	55	0.1678					3		0
8											0	0	0	0	0	0	60	0.1821					3		0
8											0	0	0	0	0	0	65	0.1663					0		0
8											0	0	0	0	0	0	70	0.1806					0		0
8											0	0	0	0	0	0	75	0.1501					0		0
8											0	0	0	0	0	0	80	0.1493					0		0
8											0	0	0	0	0	0	85	0.1633					0		0
8											0	0	0	0	0	0	90	0.1334					0		0
8											0	0	0	0	0	0	95	0.1326					0		0
8											0	0	0	0	0	0	100	0.1176					0		0
8											0	0	0	0	0	0	105	0.1311					0		0
8											0	0	0	0	0	0	110	0.1303					0		0
8											0	0	0	0	0	0	115	0.1154					0		0
8											0	0	0	0	0	0	120	0.1288					0		0
8											0	0	0	0	0	0	130	0.1281					0		0
8											0	0	0	0	0	0	140	0.1132					0		0
8											0	0	0	0	0	0	150	0.1266					0		0
8											0	0	0	0	0	0	160	0.0978					0		0
8											0	0	0	0	0	0	170	0.1109					0		0
8											0	0	0	0	0	0	180	0.1102		400			0		0
8											0	0	0	0	0	0	190	0.0819					0		0
8											0	0	0	0	0	0	200	0.0811					0		0
8											0	0	0	0	0	0	210	0.0804					0		0
8											0	0	0	0	0	0	220	0.0933					0		0
8											0	0	0	0	0	0	230	0.0925					0		0
8											0	0	0	0	0	0	240	0.0648	550	550			0		0
9	0	132	35	0	72	179	0.833	1800	30	60	1	2	1	1	1	1	0	0			1800	60	1		1
9											1	2	1	1	1	1	5	0.1767					1		1
9											1	2	1	1	1	1	10	0.1758					1		1
9											1	2	1	1	1	2	15	0.1306					1		1
9											1	2	2	2	1	2	20	0.174					1		2
9											1	2	2	2	1	3	25	0.2038					2		3
9											1	2	2	2	1	3	30	0.3191					2		4
9											0	1	0	3	2	4	35	0.2178					2		5
9											0	1	0	3	2	4	40	0.1556					2		6
9											0	1	0	3	3	5	45	0.1547					3		6
9											0	1	0	0	3	5	50	0.1688					3		0
9											0	0	0	0	0	0	55	0.0957					3		0
9											0	0	0	0	0	0	60	0.1088					3		0
9											0	0	0	0	0	0	65	0.0803		300			0		0
9											0	0	0	0	0	0	70	0.1071					0		0
9											0	0	0	0	0	0	75	0.0651					0		0
9											0	0	0	0	0	0	80	0.0777					0		0
9											0	0	0	0	0	0	85	0.0243					0		0
9											0	0	0	0	0	0	90	0.076					0		0
9											0	0	0	0	0	0	95	0.1026					0		0
9											0	0	0	0	0	0	100	0.1158					0		0
9											0	0	0	0	0	0	105	0.0338					0		0
9											0	0	0	0	0	0	110	0.0202					0		0
9											0	0	0	0	0	0	115	0.0321					0		0
9											0	0	0	0	0	0	120	0.1265		550			0		0
9											0	0	0	0	0	0	130	0.0305					0		0
9											0	0	0	0	0	0	140	0.0426					0		0
9											0	0	0	0	0	0	150	0.0548					0		0
9											0	0	0	0	0	0	160	0.028					0		0
9											0	0	0	0	0	0	170	0.0664					0		0
9											0	0	0	0	0	0	180	0.0392					0		0
9											0	0	0	0	0	0	190	0.0254					0		0
9											0	0	0	0	0	0	200	0.0119					0		0
9											0	0	0	0	0	0	210	0.0366					0		0
9											0	0	0	0	0	0	220	0.0229					0		0
9											0	0	0	0	0	0	230	0.0479					0		0
9											0	0	0	0	0	0	240	0.0086	1125	1125			0		0
10	0	118.5	44	0	76	176	0.833	1900	30	63.3	1	2	1	1	1	1	0	0			1900	63.3	1		1
10											1	2	1	1	1	1	5	0.1183					1		1
10											1	2	1	1	1	1	10	0.0734					1		1
10											1	2	1	1	1	2	15	0.1166					1		1
10											1	2	2	2	1	2	20	0.1158					1		2
10											1	2	2	2	1	3	25	0.1938					2		3
10											1	2	2	2	1	3	30	0.1606					2		4
10											0	1	0	3	2	4	35	0.1134					2		5
10											0	1	0	3	2	4	40	0.1126					2		6
10											0	1	0	3	3	5	45	0.0823					3		6
10											0	1	0	0	3	5	50	0.0815					3		0
10											0	0	0	0	0	0	55	0.0663					3		0
10											0	0	0	0	0	0	60	0.1243					3		0
10											0	0	0	0	0	0	65	0.0936					0		0
10											0	0	0	0	0	0	70	0.0782					0		0
10											0	0	0	0	0	0	75	0.0774					0		0
10											0	0	0	0	0	0	80	0.0766					0		0
10											0	0	0	0	0	0	85	0.0758					0		0
10											0	0	0	0	0	0	90	0.0895					0		0
10											0	0	0	0	0	0	95	0.0599					0		0
10											0	0	0	0	0	0	100	0.0878					0		0
10											0	0	0	0	0	0	105	0.087					0		0
10											0	0	0	0	0	0	110	0.0717					0		0
10											0	0	0	0	0	0	115	0.0854					0		0
10											0	0	0	0	0	0	120	0.0846		1025			0		0
10											0	0	0	0	0	0	130	0.0275					0		0
10											0	0	0	0	0	0	140	0.0543					0		0
10											0	0	0	0	0	0	150	0.0677					0		0
10											0	0	0	0	0	0	160	0.0527					0		0
10											0	0	0	0	0	0	170	0.066					0		0
10											0	0	0	0	0	0	180	0.0236					0		0
10											0	0	0	0	0	0	190	0.0364					0		0
10											0	0	0	0	0	0	200	0.0356					0		0
10											0	0	0	0	0	0	210	0.0348					0		0
10											0	0	0	0	0	0	220	0.0204					0		0
10											0	0	0	0	0	0	230	-0.0068	1500	1500			0		0
11	0	123	30	0	75.5	180	0.833	1900	30	63.3	1	2	1	1	1	1	0	0			1900	63.3	1		1
11											1	2	1	1	1	1	5	0.0817					1		1
11											1	2	1	1	1	1	10	0.1102					1		1
11											1	2	1	1	1	2	15	0.1398					1		1
11											1	2	2	2	1	2	20	0.1866					1		2
11											1	2	2	2	1	3	25	0.2022					2		3
11											1	2	2	2	1	3	30	0.1849					2		4
11											0	1	0	3	2	4	35	0.1521					2		5
11											0	1	0	3	2	4	40	0.1357					2		6
11											0	1	0	3	3	5	45	0.1504					3		6
11											0	1	0	0	3	5	50	0.1188					3		0
11											0	0	0	0	0	0	55	0.1332					3		0
11											0	0	0	0	0	0	60	0.1022					3		0
11											0	0	0	0	0	0	65	0.1163					0		0
11											0	0	0	0	0	0	70	0.1006					0		0
11											0	0	0	0	0	0	75	0.1147					0		0
11											0	0	0	0	0	0	80	0.0843					0		0
11											0	0	0	0	0	0	85	0.113		500			0		0
11											0	0	0	0	0	0	90	0.0541					0		0
11											0	0	0	0	0	0	95	0.0675					0		0
11											0	0	0	0	0	0	100	0.0666					0		0
11											0	0	0	0	0	0	105	0.0658					0		0
11											0	0	0	0	0	0	110	0.0794					0		0
11											0	0	0	0	0	0	115	0.0363					0		0
11											0	0	0	0	0	0	120	0.0493					0		0
11											0	0	0	0	0	0	130	0.0769					0		0
11											0	0	0	0	0	0	140	0.0906					0		0
11											0	0	0	0	0	0	150	0.1046					0		0
11											0	0	0	0	0	0	160	0.089					0		0
11											0	0	0	0	0	0	170	0.0881		900			0		0
11											0	0	0	0	0	0	180	0.0586					0		0
11											0	0	0	0	0	0	190	0.072					0		0
11											0	0	0	0	0	0	200	0.0857					0		0
11											0	0	0	0	0	0	210	0.0704					0		0
11											0	0	0	0	0	0	220	0.0553					0		0
11											0	0	0	0	0	0	230	0.0832					0		0
11											0	0	0	0	0	0	240	0.0679	1100	1100			0		0
12	0	136.5	28	0	93.3	184	0.833	2324	30	77.46	1	2	1	1	1	1	0	0			2324	77.46	1		1
12											1	2	1	1	1	1	5	0.0304					1		1
12											1	2	1	1	1	1	10	0.0686					1		1
12											1	2	1	1	1	2	15	0.0813					1		1
12											1	2	2	2	1	2	20	0.1079					1		2
12											1	2	2	2	1	3	25	0.1792					2		3
12											1	2	2	2	1	3	30	0.1937					2		4
12											0	1	0	3	2	4	35	0.193					2		5
12											0	1	0	3	2	4	40	0.1334					2		6
12											0	1	0	3	3	5	45	0.147					3		6
12											0	1	0	0	3	5	50	0.1179					3		0
12											0	0	0	0	0	0	55	0.0896					3		0
12											0	0	0	0	0	0	60	0.0622					3		0
12											0	0	0	0	0	0	65	0.0616					0		0
12											0	0	0	0	0	0	70	0.0876					0		0
12											0	0	0	0	0	0	75	0.0472		600			0		0
12											0	0	0	0	0	0	80	0.0211					0		0
12											0	0	0	0	0	0	85	0.0204					0		0
12											0	0	0	0	0	0	90	0.0324					0		0
12											0	0	0	0	0	0	95	0.0067					0		0
12											0	0	0	0	0	0	100	0.0439					0		0
12											0	0	0	0	0	0	105	0.0178					0		0
12											0	0	0	0	0	0	110	0.0298					0		0
12											0	0	0	0	0	0	115	0.0291					0		0
12											0	0	0	0	0	0	120	0.0284					0		0
12											0	0	0	0	0	0	130	0.0152					0		0
12											0	0	0	0	0	0	140	0.0022					0		0
12											0	0	0	0	0	0	150	0.0015					0		0
12											0	0	0	0	0	0	160	0.0132					0		0
12											0	0	0	0	0	0	170	0.0126					0		0
12											0	0	0	0	0	0	180	-0.0004					0		0
12											0	0	0	0	0	0	190	-0.0011		1100			0		0
12											0	0	0	0	0	0	200	0.0231					0		0
12											0	0	0	0	0	0	210	0.01					0		0
12											0	0	0	0	0	0	220	0.0218					0		0
12											0	0	0	0	0	0	230	-0.0036					0		0
12											0	0	0	0	0	0	240	-0.0043	1300	1300			0		0
13	0	124.5	24	0	80	188	0.833	2025	30	67.5	1	2	1	1	1	1	0	0			2025	67.5	1		1
13											1	2	1	1	1	1	5	0.0593					1		1
13											1	2	1	1	1	1	10	0.1613					1		1
13											1	2	1	1	1	2	15	0.1922					1		1
13											1	2	2	2	1	2	20	0.1914					1		2
13											1	2	2	2	1	3	25	0.2235					2		3
13											1	2	2	2	1	3	30	0.2227					2		4
13											0	1	0	3	2	4	35	0.2053					2		5
13											0	1	0	3	2	4	40	0.1883					2		6
13											0	1	0	3	3	5	45	0.1716					3		6
13											0	1	0	0	3	5	50	0.1708					3		0
13											0	0	0	0	0	0	55	0.1544					3		0
13											0	0	0	0	0	0	60	0.1536					3		0
13											0	0	0	0	0	0	65	0.093					0		0
13											0	0	0	0	0	0	70	0.1216					0		0
13											0	0	0	0	0	0	75	0.106					0		0
13											0	0	0	0	0	0	80	0.0907					0		0
13											0	0	0	0	0	0	85	0.09					0		0
13											0	0	0	0	0	0	90	0.0892					0		0
13											0	0	0	0	0	0	95	0.1177					0		0
13											0	0	0	0	0	0	100	0.1022					0		0
13											0	0	0	0	0	0	105	0.1161					0		0
13											0	0	0	0	0	0	110	0.1153					0		0
13											0	0	0	0	0	0	115	0.0854					0		0
13											0	0	0	0	0	0	120	0.1138					0		0
13											0	0	0	0	0	0	130	0.0839					0		0
13											0	0	0	0	0	0	140	0.0831					0		0
13											0	0	0	0	0	0	150	0.0968					0		0
13											0	0	0	0	0	0	160	0.0535					0		0
13											0	0	0	0	0	0	170	0.0808					0		0
13											0	0	0	0	0	0	180	0.0659					0		0
13											0	0	0	0	0	0	190	0.0793					0		0
13											0	0	0	0	0	0	200	0.0644					0		0
13											0	0	0	0	0	0	210	0.0777					0		0
13											0	0	0	0	0	0	220	0.0769					0		0
13											0	0	0	0	0	0	230	0.0621					0		0
13											0	0	0	0	0	0	240	0.0613	600	600			0		0
14	0	128.5	30	0	90	186	0.833	2150	30	71.64	1	2	1	1	1	1	0	0			2150	71.64	1		1
14											1	2	1	1	1	1	5	0.0605					1		1
14											1	2	1	1	1	1	10	0.1332					1		1
14											1	2	1	1	1	2	15	0.1324					1		1
14											1	2	2	2	1	2	20	0.1471					1		2
14											1	2	2	2	1	3	25	0.162					2		3
14											1	2	2	2	1	3	30	0.1772					2		4
14											0	1	0	3	2	4	35	0.1765					2		5
14											0	1	0	3	2	4	40	0.0699					2		6
14											0	1	0	3	3	5	45	0.113					3		6
14											0	1	0	0	3	5	50	0		725			3		0
14											0	0	0	0	0	0	55	0.0677					3		0
14											0	0	0	0	0	0	60	0.0813					3		0
14											0	0	0	0	0	0	65	0.0522					0		0
14											0	0	0	0	0	0	70	0.0656					0		0
14											0	0	0	0	0	0	75	0.0233					0		0
14											0	0	0	0	0	0	80	0.0641					0		0
14											0	0	0	0	0	0	85	0.0493					0		0
14											0	0	0	0	0	0	90	0.0915					0		0
14											0	0	0	0	0	0	95	0.0907					0		0
14											0	0	0	0	0	0	100	0.0472					0		0
14											0	0	0	0	0	0	105	0.0465					0		0
14											0	0	0	0	0	0	110	0.032					0		0
14											0	0	0	0	0	0	115	0.0451					0		0
14											0	0	0	0	0	0	120	0.0443					0		0
14											0	0	0	0	0	0	130	0.0436					0		0
14											0	0	0	0	0	0	140	0.0569					0		0
14											0	0	0	0	0	0	150	0.0285					0		0
14											0	0	0	0	0	0	160	0.0415					0		0
14											0	0	0	0	0	0	170	0.0547					0		0
14											0	0	0	0	0	0	180	0.0401					0		0
14											0	0	0	0	0	0	190	0.0533		1375			0		0
14											0	0	0	0	0	0	200	0.0115					0		0
14											0	0	0	0	0	0	210	0.0379					0		0
14											0	0	0	0	0	0	220	0.0511					0		0
14											0	0	0	0	0	0	230	0.0228					0		0
14											0	0	0	0	0	0	240	0.0087	1525	1525			0		0
15	0	125.5	31	0	79	180	0.833	1974	30	65.8	1	2	1	1	1	1	0	0			1974	65.8	1		1
15											1	2	1	1	1	1	5	0.0595					1		1
15											1	2	1	1	1	1	10	0.0727					1		1
15											1	2	1	1	1	2	15	0.1303					1		1
15											1	2	2	2	1	2	20	0.2591					1		2
15											1	2	2	2	1	3	25	0.144					2		3
15											1	2	2	2	1	3	30	0.128					2		4
15											0	1	0	3	2	4	35	0.1123					2		5
15											0	1	0	3	2	4	40	0.1264					2		6
15											0	1	0	3	3	5	45	0.1107					3		6
15											0	1	0	0	3	5	50	0.1248					3		0
15											0	0	0	0	0	0	55	0.1546					3		0
15											0	0	0	0	0	0	60	0.1384					3		0
15											0	0	0	0	0	0	65	0.093					0		0
15											0	0	0	0	0	0	70	0.1068					0		0
15											0	0	0	0	0	0	75	0.1359					0		0
15											0	0	0	0	0	0	80	0.1351					0		0
15											0	0	0	0	0	0	85	0.1044					0		0
15											0	0	0	0	0	0	90	0.0607					0		0
15											0	0	0	0	0	0	95	0.0883					0		0
15											0	0	0	0	0	0	100	0.0732					0		0
15											0	0	0	0	0	0	105	0.0584					0		0
15											0	0	0	0	0	0	110	0.0438					0		0
15											0	0	0	0	0	0	115	0.0568					0		0
15											0	0	0	0	0	0	120	0.0843					0		0
15											0	0	0	0	0	0	130	0.1585					0		0
15											0	0	0	0	0	0	140	0.0972					0		0
15											0	0	0	0	0	0	150	0.1261					0		0
15											0	0	0	0	0	0	160	0.1103					0		0
15											0	0	0	0	0	0	170	0.0949					0		0
15											0	0	0	0	0	0	180	0.0941					0		0
15											0	0	0	0	0	0	190	0.0235		750			0		0
15											0	0	0	0	0	0	200	0.0639					0		0
15											0	0	0	0	0	0	210	0.0088					0		0
15											0	0	0	0	0	0	220	0.008					0		0
15											0	0	0	0	0	0	230	0.0756					0		0
15											0	0	0	0	0	0	240	0.0065	975	975			0		0
16	0	141.4	24	0	70	180	0.833	1800	30	60	1	2	1	1	1	1	0	0			1800	60	1		1
16											1	2	1	1	1	1	5	0.069					1		1
16											1	2	1	1	1	1	10	0.1087					1		1
16											1	2	1	1	1	2	15	0.1647					1		1
16											1	2	2	2	1	2	20	0.1936					1		2
16											1	2	2	2	1	3	25	0.2079					2		3
16											1	2	2	2	1	3	30	0.1918					2		4
16											0	1	0	3	2	4	35	0.1909					2		5
16											0	1	0	3	2	4	40	0.1603					2		6
16											0	1	0	3	3	5	45	0.1307					3		6
16											0	1	0	0	3	5	50	0.1158					3		0
16											0	0	0	0	0	0	55	0.1289					3		0
16											0	0	0	0	0	0	60	0.1002					3		0
16											0	0	0	0	0	0	65	0.0857					0		0
16											0	0	0	0	0	0	70	0.0849					0		0
16											0	0	0	0	0	0	75	0.0976					0		0
16											0	0	0	0	0	0	80	0.0566					0		0
16											0	0	0	0	0	0	85	0.1235					0		0
16											0	0	0	0	0	0	90	0.095					0		0
16											0	0	0	0	0	0	95	0.0806					0		0
16											0	0	0	0	0	0	100	0.0664					0		0
16											0	0	0	0	0	0	105	0.0788					0		0
16											0	0	0	0	0	0	110	0.0647					0		0
16											0	0	0	0	0	0	115	0.0378					0		0
16											0	0	0	0	0	0	120	0.037					0		0
16											0	0	0	0	0	0	130	0.0361					0		0
16											0	0	0	0	0	0	140	0.0481					0		0
16											0	0	0	0	0	0	150	-0.003					0		0
16											0	0	0	0	0	0	160	0.0594		600			0		0
16											0	0	0	0	0	0	170	0.0718					0		0
16											0	0	0	0	0	0	180	0.0447					0		0
16											0	0	0	0	0	0	190	0.0439					0		0
16											0	0	0	0	0	0	200	0.0692					0		0
16											0	0	0	0	0	0	210	0.0421					0		0
16											0	0	0	0	0	0	220	0.0543					0		0
16											0	0	0	0	0	0	230	0.0534					0		0
16											0	0	0	0	0	0	240	0.0525	900	900			0		0
17	0	135	36	0	95.5	172	0.833	2374	30	79.1	1	2	1	1	1	1	0	0			2374	79.1	1		1
17											1	2	1	1	1	1	5	0.0482					1		1
17											1	2	1	1	1	1	10	0.1265					1		1
17											1	2	1	1	1	2	15	0.1828					1		1
17											1	2	2	2	1	2	20	0.212					1		2
17											1	2	2	2	1	3	25	0.2743					2		3
17											1	2	2	2	1	3	30	0.2575					2		4
17											0	1	0	3	2	4	35	0.2254		350			2		5
17											0	1	0	3	2	4	40	0.1227					2		6
17											0	1	0	3	3	5	45	0.1788					3		6
17											0	1	0	0	3	5	50	0.1636					3		0
17											0	0	0	0	0	0	55	0.0938		775			3		0
17											0	0	0	0	0	0	60	0.0416					3		0
17											0	0	0	0	0	0	65	0.0535					0		0
17											0	0	0	0	0	0	70	0.1051					0		0
17											0	0	0	0	0	0	75	0.065		1175			0		0
17											0	0	0	0	0	0	80	0.0516					0		0
17											0	0	0	0	0	0	85	0.051					0		0
17											0	0	0	0	0	0	90	0.0378					0		0
17											0	0	0	0	0	0	95	0.0497					0		0
17											0	0	0	0	0	0	100	0.0617					0		0
17											0	0	0	0	0	0	105	0.0611					0		0
17											0	0	0	0	0	0	110	0.0352					0		0
17											0	0	0	0	0	0	115	0.0858		1475			0		0
17											0	0	0	0	0	0	120	0.0464					0		0
17											0	0	0	0	0	0	130	0.0458					0		0
17											0	0	0	0	0	0	140	0.097					0		0
17											0	0	0	0	0	0	150	0.0198					0		0
17											0	0	0	0	0	0	160	0.0565					0		0
17											0	0	0	0	0	0	170	0.0308					0		0
17											0	0	0	0	0	0	180	0.0301					0		0
17											0	0	0	0	0	0	190	0.0172					0		0
17											0	0	0	0	0	0	200	0.0797					0		0
17											0	0	0	0	0	0	210	0.0039					0		0
17											0	0	0	0	0	0	220	0.0654					0		0
17											0	0	0	0	0	0	230	0.0393					0		0
17											0	0	0	0	0	0	240	0.0021	1875	1875			0		0
18	0	132	41	0	84	178	0.833	2100	30	70	1	2	1	1	1	1	0	0			2100	70	1		1
18											1	2	1	1	1	1	5	0.1045					1		1
18											1	2	1	1	1	1	10	0.1321					1		1
18											1	2	1	1	1	2	15	0.2067					1		1
18											1	2	2	2	1	2	20	0.2542					1		2
18											1	2	2	2	1	3	25	0.3043					2		3
18											1	2	2	2	1	3	30	0.3211					2		4
18											0	1	0	3	2	4	35	0.2686					2		5
18											0	1	0	3	2	4	40	0.2678					2		6
18											0	1	0	3	3	5	45	0.218					3		6
18											0	1	0	0	3	5	50	0.2172					3		0
18											0	0	0	0	0	0	55	0.155					3		0
18											0	0	0	0	0	0	60	0.1692					3		0
18											0	0	0	0	0	0	65	0.1685					0		0
18											0	0	0	0	0	0	70	0.1236					0		0
18											0	0	0	0	0	0	75	0.1229					0		0
18											0	0	0	0	0	0	80	0.1221					0		0
18											0	0	0	0	0	0	85	0.1505					0		0
18											0	0	0	0	0	0	90	0.1497					0		0
18											0	0	0	0	0	0	95	0.1057					0		0
18											0	0	0	0	0	0	100	0.1191					0		0
18											0	0	0	0	0	0	105	0.1328					0		0
18											0	0	0	0	0	0	110	0.1035					0		0
18											0	0	0	0	0	0	115	0.1028					0		0
18											0	0	0	0	0	0	120	0.0881					0		0
18											0	0	0	0	0	0	130	0.1154					0		0
18											0	0	0	0	0	0	140	0.1584					0		0
18											0	0	0	0	0	0	150	0.0859					0		0
18											0	0	0	0	0	0	160	0.1131					0		0
18											0	0	0	0	0	0	170	0.0708					0		0
18											0	0	0	0	0	0	180	0.0837					0		0
18											0	0	0	0	0	0	190	0.083					0		0
18											0	0	0	0	0	0	200	0.0822					0		0
18											0	0	0	0	0	0	210	0.0545					0		0
18											0	0	0	0	0	0	220	0.0538					0		0
18											0	0	0	0	0	0	230	0.0664					0		0
18											0	0	0	0	0	0	240	0.0392	650	650			0		0
19	0	137.5	35	0	72	179	0.833	1800	30	60	1	2	1	1	1	1	0	0			1800	60	1		1
19											1	2	1	1	1	1	5	0.0686					1		1
19											1	2	1	1	1	1	10	0.1219					1		1
19											1	2	1	1	1	2	15	0.1639					1		1
19											1	2	2	2	1	2	20	0.1927					1		2
19											1	2	2	2	1	3	25	0.2225					2		3
19											1	2	2	2	1	3	30	0.2061					2		4
19											0	1	0	3	2	4	35	0.1751					2		5
19											0	1	0	3	2	4	40	0.1168					2		6
19											0	1	0	3	3	5	45	0.1159					3		6
19											0	1	0	0	3	5	50	0.1013					3		0
19											0	0	0	0	0	0	55	0.0869					3		0
19											0	0	0	0	0	0	60	0.086					3		0
19											0	0	0	0	0	0	65	0.0587					0		0
19											0	0	0	0	0	0	70	0.071					0		0
19											0	0	0	0	0	0	75	0.0701					0		0
19											0	0	0	0	0	0	80	0.0692					0		0
19											0	0	0	0	0	0	85	0.0684					0		0
19											0	0	0	0	0	0	90	0.0675					0		0
19											0	0	0	0	0	0	95	0.0536					0		0
19											0	0	0	0	0	0	100	0.0658					0		0
19											0	0	0	0	0	0	105	0.0649					0		0
19											0	0	0	0	0	0	110	0.0907					0		0
19											0	0	0	0	0	0	115	0.0764					0		0
19											0	0	0	0	0	0	120	0.0756		325			0		0
19											0	0	0	0	0	0	130	0.0615					0		0
19											0	0	0	0	0	0	140	0.0607					0		0
19											0	0	0	0	0	0	150	0.0598					0		0
19											0	0	0	0	0	0	160	0.0589					0		0
19											0	0	0	0	0	0	170	0.0581					0		0
19											0	0	0	0	0	0	180	0.0837					0		0
19											0	0	0	0	0	0	190	0.0564					0		0
19											0	0	0	0	0	0	200	0.0819					0		0
19											0	0	0	0	0	0	210	0.0678					0		0
19											0	0	0	0	0	0	220	0.1074					0		0
19											0	0	0	0	0	0	230	0.053					0		0
19											0	0	0	0	0	0	240	0.0392	700	700			0		0
20	0	125.5	44	0	76	176	0.833	1900	30	63.3	1	2	1	1	1	1	0	0			1900	63.3	1		1
20											1	2	1	1	1	1	5	0.0184					1		1
20											1	2	1	1	1	1	10	0.0306					1		1
20											1	2	1	1	1	2	15	0.0842					1		1
20											1	2	2	2	1	2	20	0.0833					1		2
20											1	2	2	2	1	3	25	0.0967					2		3
20											1	2	2	2	1	3	30	0.1102					2		4
20											0	1	0	3	2	4	35	0.0809					2		5
20											0	1	0	3	2	4	40	0.0526					2		6
20											0	1	0	3	3	5	45	0.0654					3		6
20											0	1	0	0	3	5	50	0.0376					3		0
20											0	0	0	0	0	0	55	0.0502					3		0
20											0	0	0	0	0	0	60	0.063					3		0
20											0	0	0	0	0	0	65	0.0622					0		0
20											0	0	0	0	0	0	70	0.0614					0		0
20											0	0	0	0	0	0	75	0.0605					0		0
20											0	0	0	0	0	0	80	0.0597					0		0
20											0	0	0	0	0	0	85	0.0454					0		0
20											0	0	0	0	0	0	90	0.0313					0		0
20											0	0	0	0	0	0	95	0.0305					0		0
20											0	0	0	0	0	0	100	0.0565					0		0
20											0	0	0	0	0	0	105	0.0556					0		0
20											0	0	0	0	0	0	110	0.0281					0		0
20											0	0	0	0	0	0	115	0.0405					0		0
20											0	0	0	0	0	0	120	0.0397					0		0
20											0	0	0	0	0	0	130	0.0257					0		0
20											0	0	0	0	0	0	140	0.0119					0		0
20											0	0	0	0	0	0	150	0.0111					0		0
20											0	0	0	0	0	0	160	0.0233					0		0
20											0	0	0	0	0	0	170	0.0357					0		0
20											0	0	0	0	0	0	180	0.0087					0		0
20											0	0	0	0	0	0	190	0.034		775			0		0
20											0	0	0	0	0	0	200	0.0201					0		0
20											0	0	0	0	0	0	210	0.0594					0		0
20											0	0	0	0	0	0	220	0.0586					0		0
20											0	0	0	0	0	0	230	0.0578					0		0
20											0	0	0	0	0	0	240	0.0569	1275	1275			0		0
33	0	126	45	1	70	160	0.8333	1750	30	58.33	1	2	1	1	1	1	0	0			1750	58.33	1		1
33											1	2	1	1	1	1	10	0.1079					1		1
33											1	2	2	2	1	2	20	0.1669					1		2
33											1	2	2	2	1	3	30	0.1975					2		4
33											0	1	0	3	2	4	35	0.1494					2		5
33											0	1	0	3	2	4	40	0.1184					2		6
33											0	1	0	3	3	5	45	0.1028					3		6
33											0	1	0	0	3	5	50	0.0733					3		0
33											0	0	0	0	0	0	55	0.0722					3		0
33											0	0	0	0	0	0	60	0.0574		900			3		0
33											0	0	0	0	0	0	70	0.0294					0		0
33											0	0	0	0	0	0	80	0.0553					0		0
33											0	0	0	0	0	0	90	0.0407					0		0
33											0	0	0	0	0	0	110	0.0532					0		0
33											0	0	0	0	0	0	130	0.0659					0		0
33											0	0	0	0	0	0	150	-0.0631	1380	1380			0		0
34	0	126	39	1	75	174	0.833	1875	30	62.5	1	2	1	1	1	1	0	0			1875	62.5	1		1
34											1	2	1	1	1	1	10	0.1999					1		1
34											1	2	2	2	1	2	20	0.3012					1		2
34											1	2	2	2	1	3	30	0.3183					2		4
34											0	1	0	3	2	4	35	0.2814					2		5
34											0	1	0	3	2	4	40	0.2458					2		6
34											0	1	0	3	3	5	45	0.2116					3		6
34											0	1	0	0	3	5	50	0.1944					3		0
34											0	0	0	0	0	0	55	0.1775					3		0
34											0	0	0	0	0	0	60	0.1766		600			3		0
34											0	0	0	0	0	0	80	0.1438					0		0
34											0	0	0	0	0	0	90	0.1278					0		0
34											0	0	0	0	0	0	110	0.1269					0		0
34											0	0	0	0	0	0	130	0.1112					0		0
34											0	0	0	0	0	0	150	0.0815	875	875			0		0
35	0	140	28	1	60	166	0.833	1500	30	50	1	2	1	1	1	1	0	0			1500	50	1		1
35											1	2	1	1	1	1	10	0.237					1		1
35											1	2	2	2	1	2	20	0.2358					1		2
35											1	2	2	2	1	3	30	0.2034					2		4
35											0	1	0	3	2	4	35	0.2658					2		5
35											0	1	0	3	2	4	40	0.2167					2		6
35											0	1	0	3	3	5	45	0.2					3		6
35											0	1	0	0	3	5	50	0.1251					3		0
35											0	0	0	0	0	0	55	0.0961					3		0
35											0	0	0	0	0	0	60	0.0547		900			3		0
35											0	0	0	0	0	0	80	0.0791					0		0
35											0	0	0	0	0	0	90	0.1194					0		0
35											0	0	0	0	0	0	110	0.0246					0		0
35											0	0	0	0	0	0	130	0.0363					0		0
35											0	0	0	0	0	0	150	-0.0025	1150	1150			0		0
36	0	122	30	1	50	160	0.833	1250	30	41.66	1	2	1	1	1	1	0	0			1250	41.66	1		1
36											1	2	1	1	1	1	10	0.1394					1		1
36											1	2	2	2	1	2	20	0.2015					1		2
36											1	2	2	2	1	3	30	0.2002					2		4
36											0	1	0	3	2	4	35	0.1666					2		5
36											0	1	0	3	2	4	40	0.1653					2		6
36											0	1	0	3	3	5	45	0.1178					3		6
36											0	1	0	0	3	5	50	0.1017					3		0
36											0	0	0	0	0	0	55	0.0858					3		0
36											0	0	0	0	0	0	60	0.0424					3		0
36											0	0	0	0	0	0	70	-0.0117					0		0
36											0	0	0	0	0	0	80	-0.013		850			0		0
36											0	0	0	0	0	0	90	-0.0014					0		0
36											0	0	0	0	0	0	110	-0.0027					0		0
36											0	0	0	0	0	0	130	-0.0167					0		0
36											0	0	0	0	0	0	150	-0.1133	1350	850			0		0
37	0	125	26	1	58	165	0.8333	1450	30	48.33	1	2	1	1	1	1	0	0			1450	48.33	1		1
37											1	2	1	1	1	1	10	0.1531					1		1
37											1	2	2	2	1	2	20	0.2323					1		2
37											1	2	2	2	1	3	30	0.2481					2		4
37											0	1	0	3	2	4	35	0.2469					2		5
37											0	1	0	3	2	4	40	0.1959					2		6
37											0	1	0	3	3	5	45	0.2111					3		6
37											0	1	0	0	3	5	50	0.1777					3		0
37											0	0	0	0	0	0	55	0.1925		425			3		0
37											0	0	0	0	0	0	70	0.128					0		0
37											0	0	0	0	0	0	80	0.142					0		0
37											0	0	0	0	0	0	90	0.1562					0		0
37											0	0	0	0	0	0	110	0.1397					0		0
37											0	0	0	0	0	0	130	0.1386					0		0
37											0	0	0	0	0	0	150	0.1076	725	725			0		0
39	0	119	45	1	70	174	0.833	1750	30	58.33	1	2	1	1	1	1	0	0			1750	58.33	1		1
39											1	2	1	1	1	1	10	0.0673					1		1
39											1	2	2	2	1	2	20	0.1407					1		2
39											1	2	2	2	1	3	30	0.1554					2		4
39											0	1	0	3	2	4	35	0.0789					2		5
39											0	1	0	3	2	4	40	0.0637					2		6
39											0	1	0	3	3	5	45	0.008					3		6
39											0	1	0	0	3	5	50	0.0205					3		0
39											0	0	0	0	0	0	55	0.0062					3		0
39											0	0	0	0	0	0	60	0.0053		900			3		0
39											0	0	0	0	0	0	80	-0.0095					0		0
39											0	0	0	0	0	0	90	-0.0104					0		0
39											0	0	0	0	0	0	110	-0.0113					0		0
39											0	0	0	0	0	0	130	-0.025					0		0
39											0	0	0	0	0	0	150	-0.0259	1380	1380			0		0
40	0	127.5	39	1	75	174	0.8333	1875	30	62.5	1	2	1	1	1	1	0	0			1875	62.5	1		1
40											1	2	1	1	1	1	10	0.1443					1		1
40											1	2	2	2	1	2	20	0.1898					1		2
40											1	2	2	2	1	3	30	0.2377					2		4
40											0	1	0	3	2	4	35	0.188					2		5
40											0	1	0	3	2	4	40	0.1714					2		6
40											0	1	0	3	3	5	45	0.1399					3		6
40											0	1	0	0	3	5	50	0.1241					3		0
40											0	0	0	0	0	0	55	0.1232					3		0
40											0	0	0	0	0	0	60	0.1523		600			3		0
40											0	0	0	0	0	0	80	0.0636					0		0
40											0	0	0	0	0	0	90	0.0491					0		0
40											0	0	0	0	0	0	110	0.0482					0		0
40											0	0	0	0	0	0	130	0.034					0		0
40											0	0	0	0	0	0	150	0.0199	875	875			0		0
55	0	144	24	0	86	183	0.833	2150	30	71.7	1	2	1	1	1	1	0	0			2150	71.7	1		1
55											1	2	1	1	1	1	5	0.074					1		1
55											1	2	1	1	1	1	10	0.1268					1		1
55											1	2	1	1	1	2	15	0.1828					1		1
55											1	2	2	2	1	2	20	0.258					1		2
55											1	2	2	2	1	3	25	0.273					2		3
55											1	2	2	2	1	3	30	0.2883					2		4
55											0	1	0	3	2	4	35	0.2241					2		5
55											0	1	0	3	2	4	40	0.2232					2		6
55											0	1	0	3	3	5	45	0.1921					3		6
55											0	1	0	0	2	4	50	0.1765					3		0
55											0	0	0	0	0	5	55	0.1612					3		0
55											0	0	0	0	0	5	60	0.1603					3		0
55											0	0	0	0	0	0	70	0.1594					0		0
55											0	0	0	0	0	0	80	0.1303					0		0
55											0	0	0	0	0	0	90	0.1433					0		0
55											0	0	0	0	0	0	100	0.1285					0		0
55											0	0	0	0	0	0	110	0.1138					0		0
55											0	0	0	0	0	0	120	0.1691	500	500			0		0
55											0	0	0	0	0	0	130	0.0985					0		0
56	0	140	20	0	82	193	0.833	2050	30	68.3	1	2	1	1	1	1	0	0			2050	68.3	1		1
56											1	2	1	1	1	1	5	0.0493					1		1
56											1	2	1	1	1	1	10	0.1017					1		1
56											1	2	1	1	1	2	15	0.1572					1		1
56											1	2	2	2	1	2	20	0.171					1		2
56											1	2	2	2	1	3	25	0.2					2		3
56											1	2	2	2	1	3	30	0.2144					2		4
56											0	1	0	3	2	4	35	0.1981					2		5
56											0	1	0	3	2	4	40	0.1821					2		6
56											0	1	0	3	3	5	45	0.1662					3		6
56											0	1	0	0	3	5	50	0.1363					3		0
56											0	0	0	0	0	0	55	0.1354					3		0
56											0	0	0	0	0	0	60	0.1344					3		0
56											0	0	0	0	0	0	70	0.1194					0		0
56											0	0	0	0	0	0	80	0.1184					0		0
56											0	0	0	0	0	0	90	0.1036					0		0
56											0	0	0	0	0	0	100	0.089					0		0
56											0	0	0	0	0	0	110	0.0747					0		0
56											0	0	0	0	0	0	120	0.1146					0		0
56											0	0	0	0	0	0	130	0.0466					0		0
56											0	0	0	0	0	0	140	0.0853					0		0
56											0	0	0	0	0	0	150	0.14					0		0
56											0	0	0	0	0	0	160	0.0569					0		0
56											0	0	0	0	0	0	170	0.056					0		0
56											0	0	0	0	0	0	180	0.0682	525	525			0		0
57	0	145	19	0	73	183	0.667	1825	30	60.8	1	2	1	1	1	1	0	0			1825	60.8	1		1
57											1	2	1	1	1	1	5	0.062					1		1
57											1	2	1	1	1	1	10	0.0875					1		1
57											1	2	1	1	1	2	15	0.1278					1		1
57											1	2	2	2	1	2	20	0.141					1		2
57											1	2	2	2	1	3	25	0.1544					2		3
57											1	2	2	2	1	3	30	0.1389					2		4
57											0	1	0	3	2	4	35	0.1669					2		5
57											0	1	0	3	2	4	40	0.1368					2		6
57											0	1	0	3	3	5	45	0.1216					3		6
57											0	1	0	0	3	5	50	0.1205					3		0
57											0	0	0	0	0	0	55	0.0919					3		0
57											0	0	0	0	0	0	60	0.0774					3		0
57											0	0	0	0	0	0	70	0.0631					0		0
57											0	0	0	0	0	0	80	0.0491					0		0
57											0	0	0	0	0	0	90	0.0226					0		0
57											0	0	0	0	0	0	100	0.0732					0		0
57											0	0	0	0	0	0	110	0.059					0		0
57											0	0	0	0	0	0	120	0.0711					0		0
57											0	0	0	0	0	0	130	0.0701					0		0
57											0	0	0	0	0	0	140	0.069					0		0
57											0	0	0	0	0	0	150	0.1227					0		0
57											0	0	0	0	0	0	160	0.0939					0		0
57											0	0	0	0	0	0	170	0.0928					0		0
57											0	0	0	0	0	0	180	0.0782	225	225			0		0
58	0	151	26	0	78.6	176	0.667	1572	30	52.4	1	2	1	1	1	1	0	0			1572	52.4	1		1
58											1	2	1	1	1	1	5	0.0246					1		1
58											1	2	1	1	1	1	10	0.0768					1		1
58											1	2	1	1	1	2	15	0.0896					1		1
58											1	2	2	2	1	2	20	0.1168					1		2
58											1	2	2	2	1	3	25	0.1303					2		3
58											1	2	2	2	1	3	30	0.1439					2		4
58											0	1	0	3	2	4	35	0.1283					2		5
58											0	1	0	3	2	4	40	0.085					2		6
58											0	1	0	3	3	5	45	0.0979					3		6
58											0	1	0	0	3	5	50	0.0694					3		0
58											0	0	0	0	0	0	55	0.055					3		0
58											0	0	0	0	0	0	60	0.054					3		0
58											0	0	0	0	0	0	70	0.0267					0		0
58											0	0	0	0	0	0	80	0.0258					0		0
58											0	0	0	0	0	0	90	0.0379					0		0
58											0	0	0	0	0	0	100	0.024					0		0
58											0	0	0	0	0	0	110	0.023					0		0
58											0	0	0	0	0	0	120	0.0351					0		0
58											0	0	0	0	0	0	130	0.0212					0		0
58											0	0	0	0	0	0	140	0.0202					0		0
58											0	0	0	0	0	0	150	0.0193					0		0
58											0	0	0	0	0	0	160	0.0184					0		0
58											0	0	0	0	0	0	170	0.0047					0		0
58											0	0	0	0	0	0	180	-0.0088	720	720			0		0
59	0	144.5	28	0	74.9	175	0.667	1498	30	49.9	1	2	1	1	1	1	0	0			1498	49.9	1		1
59											1	2	1	1	1	1	5	0.0354					1		1
59											1	2	1	1	1	1	10	0.0723					1		1
59											1	2	1	1	1	2	15	0.0975					1		1
59											1	2	2	2	1	2	20	0.1654					1		2
59											1	2	2	2	1	3	25	0.1501					2		3
59											1	2	2	2	1	3	30	0.1491					2		4
59											0	1	0	3	2	4	35	0.0935					2		5
59											0	1	0	3	2	4	40	0.1058					2		6
59											0	1	0	3	3	5	45	0.0915					3		6
59											0	1	0	0	3	5	50	0.0905					3		0
59											0	0	0	0	0	0	55	0.0764					3		0
59											0	0	0	0	0	0	60	0.0625					3		0
59											0	0	0	0	0	0	70	0.0743					0		0
59											0	0	0	0	0	0	80	0.0478					0		0
59											0	0	0	0	0	0	90	0.1256					0		0
59											0	0	0	0	0	0	100	0.0334					0		0
59											0	0	0	0	0	0	110	0.0201					0		0
59											0	0	0	0	0	0	120	0.0313					0		0
59											0	0	0	0	0	0	130	0.0181					0		0
59											0	0	0	0	0	0	140	0.0293					0		0
59											0	0	0	0	0	0	150	0.0283					0		0
59											0	0	0	0	0	0	160	0.0031					0		0
59											0	0	0	0	0	0	170	-0.0098					0		0
59											0	0	0	0	0	0	180	-0.034	575	575			0		0
60	0	149	19	0	101.3	184	0.667	2026	30	67.5	1	2	1	1	1	1	0	0			2026	67.5	1		1
60											1	2	1	1	1	1	5	0.0111					1		1
60											1	2	1	1	1	2	15	0.1112					1		1
60											1	2	2	2	1	2	20	0.1512					1		2
60											1	2	2	2	1	3	25	0.1505					2		3
60											1	2	2	2	1	3	30	0.1779					2		4
60											0	1	0	3	2	4	35	0.2512					2		5
60											0	1	0	3	2	4	40	0.1344					2		6
60											0	1	0	3	3	5	45	0.1201					3		6
60											0	1	0	0	3	5	50	0.106					3		0
60											0	0	0	0	0	0	55	0.1186					3		0
60											0	0	0	0	0	0	60	0.1178					3		0
60											0	0	0	0	0	0	70	0.1171					0		0
60											0	0	0	0	0	0	80	0.1163					0		0
60											0	0	0	0	0	0	90	0.1022					0		0
60											0	0	0	0	0	0	100	0.1015					0		0
60											0	0	0	0	0	0	110	0.1007					0		0
60											0	0	0	0	0	0	120	0.0869					0		0
60											0	0	0	0	0	0	130	0.0861					0		0
60											0	0	0	0	0	0	140	0.0725					0		0
60											0	0	0	0	0	0	150	0.059					0		0
60											0	0	0	0	0	0	160	0.0458					0		0
60											0	0	0	0	0	0	170	0.0327					0		0
60											0	0	0	0	0	0	180	-0.004	1550	1550			0		0
61	0	134.5	23	0	83.1	187	0.667	1662	30	55.4	1	2	1	1	1	1	0	0			1662	55.4	1		1
61											1	2	1	1	1	1	5	0.0307					1		1
61											1	2	1	1	1	1	10	0.056					1		1
61											1	2	1	1	1	2	15	0.0958					1		1
61											1	2	2	2	1	2	20	0.1522					1		2
61											1	2	2	2	1	3	25	0.1514					2		3
61											1	2	2	2	1	3	30	0.1359					2		4
61											0	1	0	3	2	4	35	0.135					2		5
61											0	1	0	3	2	4	40	0.1342					2		6
61											0	1	0	3	3	5	45	0.119					3		6
61											0	1	0	0	3	5	50	0.104					3		0
61											0	0	0	0	0	0	55	0.1032					3		0
61											0	0	0	0	0	0	60	0.0885					3		0
61											0	0	0	0	0	0	70	0.1156					0		0
61											0	0	0	0	0	0	80	0.1734					0		0
61											0	0	0	0	0	0	90	0.0724					0		0
61											0	0	0	0	0	0	100	0.0852					0		0
61											0	0	0	0	0	0	110	0.0707					0		0
61											0	0	0	0	0	0	120	0.0699					0		0
61											0	0	0	0	0	0	130	0.0691					0		0
61											0	0	0	0	0	0	140	0.0417					0		0
61											0	0	0	0	0	0	150	0.0541					0		0
61											0	0	0	0	0	0	160	0.0532					0		0
61											0	0	0	0	0	0	170	0.0524					0		0
61											0	0	0	0	0	0	180	0.0255	400	400			0		0
62	0	144.5	19	0	80.1	187	0.667	1602	30	53.4	1	2	1	1	1	1	0	0			1602	53.4	1		1
62											1	2	1	1	1	1	5	0.0684					1		1
62											1	2	1	1	1	1	10	0.1354					1		1
62											1	2	1	1	1	2	15	0.1631					1		1
62											1	2	2	2	1	2	20	0.1767					1		2
62											1	2	2	2	1	3	25	0.2056					2		3
62											1	2	2	2	1	3	30	0.2199					2		4
62											0	1	0	3	2	4	35	0.2036					2		5
62											0	1	0	3	2	4	40	0.2651					2		6
62											0	1	0	3	3	5	45	0.1719					3		6
62											0	1	0	0	3	5	50	0.142					3		0
62											0	0	0	0	0	0	55	0.1131					3		0
62											0	0	0	0	0	0	60	0.085					3		0
62											0	0	0	0	0	0	70	0.084					0		0
62											0	0	0	0	0	0	80	0.0831					0		0
62											0	0	0	0	0	0	90	0.0559					0		0
62											0	0	0	0	0	0	100	0.0549					0		0
62											0	0	0	0	0	0	110	0.067					0		0
62											0	0	0	0	0	0	120	0.0402	800	800			0		0
63	0	144	19	0	65.5	188	0.667	1310	30	43.67	1	2	1	1	1	1	0	0			1310	43.67	1		1
63											1	2	1	1	1	1	5	0.0355					1		1
63											1	2	1	1	1	1	10	0.0857					1		1
63											1	2	1	1	1	2	15	0.0978					1		1
63											1	2	2	2	1	2	20	0.1376					1		2
63											1	2	2	2	1	3	25	0.1226					2		3
63											1	2	2	2	1	3	30	0.1078					2		4
63											0	1	0	3	2	4	35	0.1066					2		5
63											0	1	0	3	2	4	40	0.092					2		6
63											0	1	0	3	3	5	45	0.0909					3		6
63											0	1	0	0	3	5	50	0.0765					3		0
63											0	0	0	0	0	0	55	0.0754					3		0
63											0	0	0	0	0	0	60	0.0742					3		0
63											0	0	0	0	0	0	70	0.0862					0		0
63											0	0	0	0	0	0	80	0.085					0		0
63											0	0	0	0	0	0	90	0.0839					0		0
63											0	0	0	0	0	0	100	0.096					0		0
63											0	0	0	0	0	0	110	0.0948					0		0
63											0	0	0	0	0	0	120	0.0937					0		0
63											0	0	0	0	0	0	130	0.1059					0		0
63											0	0	0	0	0	0	140	0.0913					0		0
63											0	0	0	0	0	0	150	0.0902					0		0
63											0	0	0	0	0	0	160	0.089					0		0
63											0	0	0	0	0	0	170	0.0746					0		0
63											0	0	0	0	0	0	180	0.0735	800	800			0		0
64	0	138	22	0	66.3	180	0.667	1326	30	44.2	1	2	1	1	1	1	0	0			1326	44.2	1		1
64											1	2	1	1	1	1	5	0.0486					1		1
64											1	2	1	1	1	1	10	0.1002					1		1
64											1	2	1	1	1	2	15	0.1407					1		1
64											1	2	2	2	1	2	20	0.1684					1		2
64											1	2	2	2	1	3	25	0.1969					2		3
64											1	2	2	2	1	3	30	0.211					2		4
64											0	1	0	3	2	4	35	0.1946					2		5
64											0	1	0	3	2	4	40	0.1637					2		6
64											0	1	0	3	3	5	45	0.1481					3		6
64											0	1	0	0	3	5	50	0.1469					3		0
64											0	0	0	0	0	0	55	0.1457					3		0
64											0	0	0	0	0	0	60	0.1446					3		0
64											0	0	0	0	0	0	70	0.1292					0		0
64											0	0	0	0	0	0	80	0.0869					0		0
64											0	0	0	0	0	0	90	0.0857					0		0
64											0	0	0	0	0	0	100	0.0846					0		0
64											0	0	0	0	0	0	110	0.0701					0		0
64											0	0	0	0	0	0	120	0.0559					0		0
64											0	0	0	0	0	0	130	0.0811					0		0
64											0	0	0	0	0	0	140	0.0667					0		0
64											0	0	0	0	0	0	150	0.0656					0		0
64											0	0	0	0	0	0	160	0.0644					0		0
64											0	0	0	0	0	0	170	0.0633					0		0
64											0	0	0	0	0	0	180	0.0492	400	400			0		0
65	0	106.5	41	1	58	163	0.833	1451	30	48.4	1	2	1	1	1	1	0	0			1451	48.4	1		1
65											1	2	1	1	1	1	5	0.0529					1		1
65											1	2	1	1	1	1	10	0.1164					1		1
65											1	2	1	1	1	2	15	0.1168					1		1
65											1	2	2	2	1	2	20	0.1108					1		2
65											1	2	2	2	1	3	25	0.1178					2		3
65											1	2	2	2	1	3	30	0.1457					2		4
65											0	1	0	3	2	4	35	0.1204					2		5
65											0	1	0	3	2	4	40	0.0842					2		6
65											0	1	0	3	3	5	45	0.1149					3		6
65											0	1	0	0	3	5	50	0.1252					3		0
65											0	0	0	0	0	0	55	0.1029					3		0
65											0	0	0	0	0	0	60	0.0958					3		0
65											0	0	0	0	0	0	65	0.0903					0		0
65											0	0	0	0	0	0	70	0.1028					0		0
65											0	0	0	0	0	0	75	0.0641					0		0
65											0	0	0	0	0	0	80	0.0652					0		0
65											0	0	0	0	0	0	85	0.0741					0		0
65											0	0	0	0	0	0	90	0.0925					0		0
65											0	0	0	0	0	0	95	0.0711					0		0
65											0	0	0	0	0	0	100	0.08					0		0
65											0	0	0	0	0	0	105	0.0719					0		0
65											0	0	0	0	0	0	110	0.0631					0		0
65											0	0	0	0	0	0	115	0.0674					0		0
65											0	0	0	0	0	0	120	0.0533					0		0
65											0	0	0	0	0	0	130	0.0597					0		0
65											0	0	0	0	0	0	140	0.0755					0		0
65											0	0	0	0	0	0	150	0.0744					0		0
65											0	0	0	0	0	0	160	0.064					0		0
65											0	0	0	0	0	0	170	0.0753					0		0
65											0	0	0	0	0	0	180	0.061					0		0
65											0	0	0	0	0	0	190	0.0433					0		0
65											0	0	0	0	0	0	200	0.0385					0		0
65											0	0	0	0	0	0	210	0.041					0		0
65											0	0	0	0	0	0	220	0.0496					0		0
65											0	0	0	0	0	0	230	0.0111					0		0
65											0	0	0	0	0	0	240	0.0171	1040	1040			0		0
66	0	109.5	37	1	58	163	0.833	1451	30	48.4	1	2	1	1	1	1	0	0			1451	48.4	1		1
66											1	2	1	1	1	1	5	0.0685					1		1
66											1	2	1	1	1	1	10	0.0892					1		1
66											1	2	1	1	1	2	15	0.1197					1		1
66											1	2	2	2	1	2	20	0.1466					1		2
66											1	2	2	2	1	3	25	0.177					2		3
66											1	2	2	2	1	3	30	0.1846					2		4
66											0	1	0	3	2	4	35	0.1106					2		5
66											0	1	0	3	2	4	40	0.061					2		6
66											0	1	0	3	3	5	45	0.0534					3		6
66											0	1	0	0	3	5	50	0.0386					3		0
66											0	0	0	0	0	0	55	0.0171					3		0
66											0	0	0	0	0	0	60	0.023					3		0
66											0	0	0	0	0	0	65	0.0149					0		0
66											0	0	0	0	0	0	70	0.0138					0		0
66											0	0	0	0	0	0	75	0.0005					0		0
66											0	0	0	0	0	0	80	-0.0014					0		0
66											0	0	0	0	0	0	85	0.0043					0		0
66											0	0	0	0	0	0	90	0.0042					0		0
66											0	0	0	0	0	0	95	0.0062					0		0
66											0	0	0	0	0	0	100	-0.0157					0		0
66											0	0	0	0	0	0	105	-0.01					0		0
66											0	0	0	0	0	0	110	0.0017					0		0
66											0	0	0	0	0	0	115	-0.0063					0		0
66											0	0	0	0	0	0	120	-0.0259					0		0
66											0	0	0	0	0	0	130	-0.0125					0		0
66											0	0	0	0	0	0	140	-0.0144					0		0
66											0	0	0	0	0	0	150	-0.0175					0		0
66											0	0	0	0	0	0	160	-0.0264					0		0
66											0	0	0	0	0	0	170	-0.0244					0		0
66											0	0	0	0	0	0	180	-0.016					0		0
66											0	0	0	0	0	0	190	-0.018					0		0
66											0	0	0	0	0	0	200	-0.0257					0		0
66											0	0	0	0	0	0	210	-0.0202					0		0
66											0	0	0	0	0	0	220	-0.0406					0		0
66											0	0	0	0	0	0	230	-0.0464					0		0
66											0	0	0	0	0	0	240	-0.0558	1702	1702			0		0
67	0	108	37	1	58	163	0.833	1451	30	48.4	1	2	1	1	1	1	0	0			1451	48.4	1		1
67											1	2	1	1	1	1	5	0.0564					1		1
67											1	2	1	1	1	1	10	0.1242					1		1
67											1	2	1	1	1	2	15	0.1311					1		1
67											1	2	2	2	1	2	20	0.1802					1		2
67											1	2	2	2	1	3	25	0.2235					2		3
67											1	2	2	2	1	3	30	0.2314					2		4
67											0	1	0	3	2	4	35	0.1683					2		5
67											0	1	0	3	2	4	40	0.1097					2		6
67											0	1	0	3	3	5	45	0.0773					3		6
67											0	1	0	0	3	5	50	0.0687					3		0
67											0	0	0	0	0	0	55	0.0606					3		0
67											0	0	0	0	0	0	60	0.0369					3		0
67											0	0	0	0	0	0	65	0.0358					0		0
67											0	0	0	0	0	0	70	0.0347					0		0
67											0	0	0	0	0	0	75	0.0263					0		0
67											0	0	0	0	0	0	80	0.0252					0		0
67											0	0	0	0	0	0	85	0.0241					0		0
67											0	0	0	0	0	0	90	0.0375					0		0
67											0	0	0	0	0	0	95	0.0291					0		0
67											0	0	0	0	0	0	100	0.0208					0		0
67											0	0	0	0	0	0	105	0.0197					0		0
67											0	0	0	0	0	0	110	0.0115					0		0
67											0	0	0	0	0	0	115	0.0174					0		0
67											0	0	0	0	0	0	120	0.0093					0		0
67											0	0	0	0	0	0	130	0.0152					0		0
67											0	0	0	0	0	0	140	0.0285					0		0
67											0	0	0	0	0	0	150	0.006					0		0
67											0	0	0	0	0	0	160	-0.0225					0		0
67											0	0	0	0	0	0	170	0.0038					0		0
67											0	0	0	0	0	0	180	0.0096					0		0
67											0	0	0	0	0	0	190	-0.0189					0		0
67											0	0	0	0	0	0	200	-0.02					0		0
67											0	0	0	0	0	0	210	0.0062					0		0
67											0	0	0	0	0	0	220	-0.029					0		0
67											0	0	0	0	0	0	230	0.004					0		0
67											0	0	0	0	0	0	240	0.0244	1305	1305			0		0
68	0	133	26	1	65	165	0.307	1196	30	39.9	1	2	1	1	1	1	0	0			1196	39.9	1		1
68											1	2	1	1	1	1	5	0.0407					1		1
68											1	2	1	1	1	1	10	0.0868					1		1
68											1	2	1	1	1	2	15	0.0926					1		1
68											1	2	2	2	1	2	20	0.12					1		2
68											1	2	2	2	1	3	25	0.112					2		3
68											1	2	2	2	1	3	30	0.1771					2		4
68											0	1	0	3	2	4	35	0.1312					2		5
68											0	1	0	3	2	4	40	0.1599					2		6
68											0	1	0	3	3	5	45	0.1291					3		6
68											0	1	0	0	3	5	50	0.1804					3		0
68											0	0	0	0	0	0	55	0.1417					3		0
68											0	0	0	0	0	0	60	0.1556					3		0
68											0	0	0	0	0	0	65	0.1471					0		0
68											0	0	0	0	0	0	70	0.1238					0		0
68											0	0	0	0	0	0	75	0.1237					0		0
68											0	0	0	0	0	0	80	0.1077					0		0
68											0	0	0	0	0	0	85	0.1064					0		0
68											0	0	0	0	0	0	90	0.0842					0		0
68											0	0	0	0	0	0	95	0.0974					0		0
68											0	0	0	0	0	0	100	0.1032					0		0
68											0	0	0	0	0	0	105	0.088					0		0
68											0	0	0	0	0	0	110	0.0731					0		0
68											0	0	0	0	0	0	115	0.0653					0		0
68											0	0	0	0	0	0	120	0.1059					0		0
68											0	0	0	0	0	0	130	0.1048					0		0
68											0	0	0	0	0	0	140	0.0689					0		0
68											0	0	0	0	0	0	150	0.0678					0		0
68											0	0	0	0	0	0	160	0.0806					0		0
68											0	0	0	0	0	0	170	0.0726					0		0
68											0	0	0	0	0	0	180	0.0715					0		0
68											0	0	0	0	0	0	190	0.0914					0		0
68											0	0	0	0	0	0	200	0.1043					0		0
68											0	0	0	0	0	0	210	0.1104					0		0
68											0	0	0	0	0	0	220	0.0743					0		0
68											0	0	0	0	0	0	230	0.1011					0		0
68											0	0	0	0	0	0	240	0.093	467	467			0		0
69	0	109.5	29	1	61	163	0.833	1526	30	50.83	1	2	1	1	1	1	0	0			1526	50.83	1		1
69											1	2	1	1	1	1	5	0.0418					1		1
69											1	2	1	1	1	1	10	0.0979					1		1
69											1	2	1	1	1	2	15	0.1147					1		1
69											1	2	2	2	1	2	20	0.1774					1		2
69											1	2	2	2	1	3	25	0.157					2		3
69											1	2	2	2	1	3	30	0.1617					2		4
69											0	1	0	3	2	4	35	0.1534					2		5
69											0	1	0	3	2	4	40	0.1115					2		6
69											0	1	0	3	3	5	45	0.1127					3		6
69											0	1	0	0	3	5	50	0.0804					3		0
69											0	0	0	0	0	0	55	0.105					3		0
69											0	0	0	0	0	0	60	0.0914					3		0
69											0	0	0	0	0	0	65	0.0815					0		0
69											0	0	0	0	0	0	70	0.0749					0		0
69											0	0	0	0	0	0	75	0.0705					0		0
69											0	0	0	0	0	0	80	0.0598					0		0
69											0	0	0	0	0	0	85	0.0847					0		0
69											0	0	0	0	0	0	90	0.0792					0		0
69											0	0	0	0	0	0	95	0.0861					0		0
69											0	0	0	0	0	0	100	0.0313					0		0
69											0	0	0	0	0	0	105	0.0544					0		0
69											0	0	0	0	0	0	110	0.065					0		0
69											0	0	0	0	0	0	115	0.0672					0		0
69											0	0	0	0	0	0	120	0.0291					0		0
69											0	0	0	0	0	0	130	0.026					0		0
69											0	0	0	0	0	0	140	0.0311					0		0
69											0	0	0	0	0	0	150	0.0342					0		0
69											0	0	0	0	0	0	160	0.0488					0		0
69											0	0	0	0	0	0	170	0.0392					0		0
69											0	0	0	0	0	0	180	0.0394					0		0
69											0	0	0	0	0	0	190	0.0195					0		0
69											0	0	0	0	0	0	200	0.0444					0		0
69											0	0	0	0	0	0	210	0.0164					0		0
69											0	0	0	0	0	0	220	0.0183					0		0
69											0	0	0	0	0	0	230	-0.0166					0		0
69											0	0	0	0	0	0	240	0.003	562	562			0		0
70	0	120	22	1	67	163	0.625	1256	30	41.9	1	2	1	1	1	1	0	0			1256	41.9	1		1
70											1	2	1	1	1	1	5	0.018					1		1
70											1	2	1	1	1	1	10	0.0211					1		1
70											1	2	1	1	1	2	15	0.0954					1		1
70											1	2	2	2	1	2	20	0.1044					1		2
70											1	2	2	2	1	3	25	0.1153					2		3
70											1	2	2	2	1	3	30	0.1255					2		4
70											0	1	0	3	2	4	35	0.1295					2		5
70											0	1	0	3	2	4	40	0.1221					2		6
70											0	1	0	3	3	5	45	0.0693					3		6
70											0	1	0	0	3	5	50	0.0437					3		0
70											0	0	0	0	0	0	55	0.0355					3		0
70											0	0	0	0	0	0	60	-0.0036					3		0
70											0	0	0	0	0	0	65	-0.0003					0		0
70											0	0	0	0	0	0	70	0.0219					0		0
70											0	0	0	0	0	0	75	0.0041					0		0
70											0	0	0	0	0	0	80	-0.0339					0		0
70											0	0	0	0	0	0	85	-0.0103					0		0
70											0	0	0	0	0	0	90	-0.0089					0		0
70											0	0	0	0	0	0	95	0.0152					0		0
70											0	0	0	0	0	0	100	-0.0219					0		0
70											0	0	0	0	0	0	105	0.0253					0		0
70											0	0	0	0	0	0	110	0.0228					0		0
70											0	0	0	0	0	0	115	0.0316					0		0
70											0	0	0	0	0	0	120	-0.0064					0		0
70											0	0	0	0	0	0	130	0.0125					0		0
70											0	0	0	0	0	0	140	0.0034					0		0
70											0	0	0	0	0	0	150	0.0191					0		0
70											0	0	0	0	0	0	160	0.0099					0		0
70											0	0	0	0	0	0	170	0.0061					0		0
70											0	0	0	0	0	0	180	0.0336					0		0
70											0	0	0	0	0	0	190	0.0326					0		0
70											0	0	0	0	0	0	200	0.0247					0		0
70											0	0	0	0	0	0	210	0.0021					0		0
70											0	0	0	0	0	0	220	-0.0111					0		0
70											0	0	0	0	0	0	230	0.0003					0		0
70											0	0	0	0	0	0	240	-0.0171	1340	1340			0		0
71	0	117.5	23	1	64	165	0.833	1601	30	53.4	1	2	1	1	1	1	0	0			1601	53.4	1		1
71											1	2	1	1	1	1	5	0.027					1		1
71											1	2	1	1	1	1	10	0.0893					1		1
71											1	2	1	1	1	2	15	0.1062					1		1
71											1	2	2	2	1	2	20	0.1235					1		2
71											1	2	2	2	1	3	25	0.1345					2		3
71											1	2	2	2	1	3	30	0.1378					2		4
71											0	1	0	3	2	4	35	0.1247					2		5
71											0	1	0	3	2	4	40	0.1269					2		6
71											0	1	0	3	3	5	45	0.0957					3		6
71											0	1	0	0	3	5	50	0.1161					3		0
71											0	0	0	0	0	0	55	0.0862					3		0
71											0	0	0	0	0	0	60	0.0988					3		0
71											0	0	0	0	0	0	65	0.082					0		0
71											0	0	0	0	0	0	70	0.1052					0		0
71											0	0	0	0	0	0	75	0.0914					0		0
71											0	0	0	0	0	0	80	0.1292					0		0
71											0	0	0	0	0	0	85	0.0978					0		0
71											0	0	0	0	0	0	90	0.1042					0		0
71											0	0	0	0	0	0	95	0.0851					0		0
71											0	0	0	0	0	0	100	0.0788					0		0
71											0	0	0	0	0	0	105	0.0956					0		0
71											0	0	0	0	0	0	110	0.1063					0		0
71											0	0	0	0	0	0	115	0.0736					0		0
71											0	0	0	0	0	0	120	0.0946					0		0
71											0	0	0	0	0	0	130	0.0957					0		0
71											0	0	0	0	0	0	140	0.1055					0		0
71											0	0	0	0	0	0	150	0.0799					0		0
71											0	0	0	0	0	0	160	0.0696					0		0
71											0	0	0	0	0	0	170	0.0594					0		0
71											0	0	0	0	0	0	180	0.0802					0		0
71											0	0	0	0	0	0	190	0.086					0		0
71											0	0	0	0	0	0	200	0.0871					0		0
71											0	0	0	0	0	0	210	0.0944					0		0
71											0	0	0	0	0	0	220	0.0654					0		0
71											0	0	0	0	0	0	230	0.0966					0		0
71											0	0	0	0	0	0	240	0.103	307	307			0		0
72	0	106.5	30	1	65	165	0.833	1626	30	54.2	1	2	1	1	1	1	0	0			1626	54.2	1		1
72											1	2	1	1	1	1	5	0.0355					1		1
72											1	2	1	1	1	1	10	0.0765					1		1
72											1	2	1	1	1	2	15	0.0972					1		1
72											1	2	2	2	1	2	20	0.0961					1		2
72											1	2	2	2	1	3	25	0.0804					2		3
72											1	2	2	2	1	3	30	0.0841					2		4
72											0	1	0	3	2	4	35	0.0139					2		5
72											0	1	0	3	2	4	40	0.0441					2		6
72											0	1	0	3	3	5	45	-0.0013					3		6
72											0	1	0	0	3	5	50	0.0242					3		0
72											0	0	0	0	0	0	55	0.0319					3		0
72											0	0	0	0	0	0	60	0.0309					3		0
72											0	0	0	0	0	0	65	0.0414					0		0
72											0	0	0	0	0	0	70	0.018					0		0
72											0	0	0	0	0	0	75	0.0371					0		0
72											0	0	0	0	0	0	80	0.0316					0		0
72											0	0	0	0	0	0	85	0.0417					0		0
72											0	0	0	0	0	0	90	0.0429					0		0
72											0	0	0	0	0	0	95	0.0559					0		0
72											0	0	0	0	0	0	100	0.0093					0		0
72											0	0	0	0	0	0	105	0.0376					0		0
72											0	0	0	0	0	0	110	0.0365					0		0
72											0	0	0	0	0	0	115	0.0219					0		0
72											0	0	0	0	0	0	120	0.0278					0		0
72											0	0	0	0	0	0	130	0.0267					0		0
72											0	0	0	0	0	0	140	0.0058					0		0
72											0	0	0	0	0	0	150	0.0199					0		0
72											0	0	0	0	0	0	160	0.008					0		0
72											0	0	0	0	0	0	170	0.0408					0		0
72											0	0	0	0	0	0	180	0.0216					0		0
72											0	0	0	0	0	0	190	0.0249					0		0
72											0	0	0	0	0	0	200	0.0061					0		0
72											0	0	0	0	0	0	210	0.016					0		0
72											0	0	0	0	0	0	220	-0.007					0		0
72											0	0	0	0	0	0	230	0.0142					0		0
72											0	0	0	0	0	0	240	-0.0064	914	914			0		0
73	0	131.5	24	1	64	168	0.833	1601	30	53.4	1	2	1	1	1	1	0	0			1601	53.4	1		1
73											1	2	1	1	1	1	5	0.088					1		1
73											1	2	1	1	1	1	10	0.136					1		1
73											1	2	1	1	1	2	15	0.187					1		1
73											1	2	2	2	1	2	20	0.1891					1		2
73											1	2	2	2	1	3	25	0.1816					2		3
73											1	2	2	2	1	3	30	0.1848					2		4
73											0	1	0	3	2	4	35	0.1925					2		5
73											0	1	0	3	2	4	40	0.1518					2		6
73											0	1	0	3	3	5	45	0.1248					3		6
73											0	1	0	0	3	5	50	0.1382					3		0
73											0	0	0	0	0	0	55	0.0907					3		0
73											0	0	0	0	0	0	60	0.1016					3		0
73											0	0	0	0	0	0	65	0.0819					0		0
73											0	0	0	0	0	0	70	0.0808					0		0
73											0	0	0	0	0	0	75	0.0837					0		0
73											0	0	0	0	0	0	80	0.0682					0		0
73											0	0	0	0	0	0	85	0.0382					0		0
73											0	0	0	0	0	0	90	0.0279					0		0
73											0	0	0	0	0	0	95	0.0233					0		0
73											0	0	0	0	0	0	100	0.0659					0		0
73											0	0	0	0	0	0	105	0.0331					0		0
73											0	0	0	0	0	0	110	0.0339					0		0
73											0	0	0	0	0	0	115	0.0058					0		0
73											0	0	0	0	0	0	120	0.0438					0		0
73											0	0	0	0	0	0	130	0.0391					0		0
73											0	0	0	0	0	0	140	0.0577					0		0
73											0	0	0	0	0	0	150	0.0578					0		0
73											0	0	0	0	0	0	160	0.0587					0		0
73											0	0	0	0	0	0	170	0.016					0		0
73											0	0	0	0	0	0	180	0.0133					0		0
73											0	0	0	0	0	0	190	0.0041					0		0
73											0	0	0	0	0	0	200	0.0022					0		0
73											0	0	0	0	0	0	210	-0.0059					0		0
73											0	0	0	0	0	0	220	0.0172					0		0
73											0	0	0	0	0	0	230	-0.0157					0		0
73											0	0	0	0	0	0	240	-0.0097	1243	1243			0		0
74	0	106	23	1	65	165	0.769	1500	30	50	1	2	1	1	1	1	0	0			1500	50	1		1
74											1	2	1	1	1	1	5	0.0379					1		1
74											1	2	1	1	1	1	10	0.082					1		1
74											1	2	1	1	1	2	15	0.1263					1		1
74											1	2	2	2	1	2	20	0.1461					1		2
74											1	2	2	2	1	3	25	0.1477					2		3
74											1	2	2	2	1	3	30	0.1337					2		4
74											0	1	0	3	2	4	35	0.1246					2		5
74											0	1	0	3	2	4	40	0.1341					2		6
74											0	1	0	3	3	5	45	0.1022					3		6
74											0	1	0	0	3	5	50	0.0739					3		0
74											0	0	0	0	0	0	55	0.0655					3		0
74											0	0	0	0	0	0	60	0.0718					3		0
74											0	0	0	0	0	0	65	0.0735					0		0
74											0	0	0	0	0	0	70	0.0721					0		0
74											0	0	0	0	0	0	75	0.0474					0		0
74											0	0	0	0	0	0	80	0.0232					0		0
74											0	0	0	0	0	0	85	0.0314					0		0
74											0	0	0	0	0	0	90	0.0371					0		0
74											0	0	0	0	0	0	95	0.0271					0		0
74											0	0	0	0	0	0	100	0.0169					0		0
74											0	0	0	0	0	0	105	0.0599					0		0
74											0	0	0	0	0	0	110	0.033					0		0
74											0	0	0	0	0	0	115	0.0116					0		0
74											0	0	0	0	0	0	120	-0.003					0		0
74											0	0	0	0	0	0	130	0.0027					0		0
74											0	0	0	0	0	0	140	-0.0157					0		0
74											0	0	0	0	0	0	150	-0.0146					0		0
74											0	0	0	0	0	0	160	-0.0026					0		0
74											0	0	0	0	0	0	170	-0.0036					0		0
74											0	0	0	0	0	0	180	-0.0156					0		0
74											0	0	0	0	0	0	190	-0.0035					0		0
74											0	0	0	0	0	0	200	0.0007					0		0
74											0	0	0	0	0	0	210	-0.0098					0		0
74											0	0	0	0	0	0	220	-0.0132					0		0
74											0	0	0	0	0	0	230	0.0057					0		0
74											0	0	0	0	0	0	240	-0.0279	1253	1253			0		0
76	0	130.5	27	0	74	185	0.833	1850	30	61.66	1	2	1	1	1	1	0	0			1850	61.66	1		1
76											1	2	1	1	1	1	5	0.0433					1		1
76											1	2	1	1	1	1	15	0.1104					1		1
76											1	2	2	2	1	2	20	0.0802					1		2
76											1	2	2	2	1	2	25	0.1656					2		3
76											1	2	2	2	1	3	30	0.1946					2		4
76											0	1	0	3	1	3	35	0.0885					2		5
76											0	1	0	3	2	4	40	0.059					2		6
76											0	1	0	3	2	4	45	0.0571					3		6
76											0	1	0	0	3	5	50	0.0551					3		0
76											0	0	0	0	0	5	55	0.0532					3		0
76											0	0	0	0	0	0	60	0.0786					3		0
76											0	0	0	0	0	0	70	0.0493					0		0
76											0	0	0	0	0	0	80	0.0609					0		0
76											0	0	0	0	0	0	90	0.0455					0		0
76											0	0	0	0	0	0	100	0.057					0		0
76											0	0	0	0	0	0	110	0.0551					0		0
76											0	0	0	0	0	0	120	0.0397					0		0
76											0	0	0	0	0	0	130	0.0512					0		0
76											0	0	0	0	0	0	140	0.0628					0		0
76											0	0	0	0	0	0	150	0.0887					0		0
76											0	0	0	0	0	0	160	0.0321					0		0
76											0	0	0	0	0	0	170	-0.021					0		0
76											0	0	0	0	0	0	180	-0.0104	550	550			0		0
77	0	143	28	0	69	177	0.833	1775	30	57.5	1	2	1	1	1	1	0	0			1775	57.5	1		1
77											1	2	1	1	1	1	5	0.0482					1		1
77											1	2	1	1	1	1	10	0.1413					1		1
77											1	2	1	1	1	2	15	0.183					1		1
77											1	2	2	2	1	2	20	0.2111					1		2
77											1	2	2	2	1	3	25	0.2724					2		3
77											1	2	2	2	1	3	30	0.2539					2		4
77											0	1	0	3	2	4	35	0.2357					2		5
77											0	1	0	3	2	4	40	0.1288					2		6
77											0	1	0	3	3	5	45	0.1266					3		6
77											0	1	0	0	3	5	50	0.1104					3		0
77											0	0	0	0	0	0	55	0.1082					3		0
77											0	0	0	0	0	0	60	0.0923					3		0
77											0	0	0	0	0	0	70	0.0767					0		0
77											0	0	0	0	0	0	80	0.0745					0		0
77											0	0	0	0	0	0	90	0.0461					0		0
77											0	0	0	0	0	0	100	0.057					0		0
77											0	0	0	0	0	0	110	0.029					0		0
77											0	0	0	0	0	0	120	0.0143					0		0
77											0	0	0	0	0	0	130	-0.0002					0		0
77											0	0	0	0	0	0	140	-0.0265					0		0
77											0	0	0	0	0	0	150	-0.0044					0		0
77											0	0	0	0	0	0	160	0.0058					0		0
77											0	0	0	0	0	0	170	-0.0086					0		0
77											0	0	0	0	0	0	180	-0.0227	770	770			0		0
78	0	144	33	0	77	179	0.833	1925	30	64.14	1	2	1	1	1	1	0	0			1925	64.14	1		1
78											1	2	1	1	1	1	5	0.0355					1		1
78											1	2	1	1	1	1	10	0.1131					1		1
78											1	2	1	1	1	2	15	0.1392					1		1
78											1	2	2	2	1	2	20	0.1808					1		2
78											1	2	2	2	1	3	25	0.2401					2		3
78											1	2	2	2	1	3	30	0.2069					2		4
78											0	1	0	3	2	4	35	0.1896					2		5
78											0	1	0	3	2	4	40	0.1152					2		6
78											0	1	0	3	3	5	45	0.0724					3		6
78											0	1	0	0	3	5	50	0.0838					3		0
78											0	0	0	0	0	0	55	0.0953					3		0
78											0	0	0	0	0	0	60	0.0665					3		0
78											0	0	0	0	0	0	70	0.0514					0		0
78											0	0	0	0	0	0	80	0.0494					0		0
78											0	0	0	0	0	0	90	0.0346					0		0
78											0	0	0	0	0	0	100	0.0199					0		0
78											0	0	0	0	0	0	110	0.0306					0		0
78											0	0	0	0	0	0	120	0.0414					0		0
78											0	0	0	0	0	0	130	0.0017					0		0
78											0	0	0	0	0	0	140	0.0374					0		0
78											0	0	0	0	0	0	150	-0.0022					0		0
78											0	0	0	0	0	0	160	0.0082					0		0
78											0	0	0	0	0	0	170	0.0187					0		0
78											0	0	0	0	0	0	180	-0.008	1100	1100			0		0
79	0	143	32	0	85	183	0.833	2125	30	70.8	1	2	1	1	1	1	0	0			2125	70.8	1		1
79											1	2	1	1	1	1	5	0.0892					1		1
79											1	2	1	1	1	1	10	0.1019					1		1
79											1	2	1	1	1	2	15	0.1287					1		1
79											1	2	2	2	1	2	20	0.1565					1		2
79											1	2	2	2	1	3	25	0.185					2		3
79											1	2	2	2	1	3	30	0.2783					2		4
79											0	1	0	3	2	4	35	0.1251					2		5
79											0	1	0	3	2	4	40	0.1972					2		6
79											0	1	0	3	3	5	45	0.0426					3		6
79											0	1	0	0	3	5	50	0.0417					3		0
79											0	0	0	0	0	0	55	0.0407					3		0
79											0	0	0	0	0	0	60	0.0271					3		0
79											0	0	0	0	0	0	70	0.0262					0		0
79											0	0	0	0	0	0	80	0.0253					0		0
79											0	0	0	0	0	0	90	0.0118					0		0
79											0	0	0	0	0	0	100	0.0621					0		0
79											0	0	0	0	0	0	110	-0.0023					0		0
79											0	0	0	0	0	0	120	0.0602					0		0
79											0	0	0	0	0	0	130	-0.004					0		0
79											0	0	0	0	0	0	140	0.0198					0		0
79											0	0	0	0	0	0	150	-0.0058					0		0
79											0	0	0	0	0	0	160	0.018					0		0
79											0	0	0	0	0	0	170	-0.0076					0		0
79											0	0	0	0	0	0	180	0.0162	900	900			0		0
80	0	132.5	32	0	65	179	0.833	1624	30	54.145	1	2	1	1	1	1	0	0			1624	54.145	1		1
80											1	2	1	1	1	1	5	0.0565					1		1
80											1	2	1	1	1	1	10	0.1243					1		1
80											1	2	2	2	1	2	20	0.1823					1		2
80											1	2	2	2	1	2	25	0.2279					2		3
80											1	2	2	2	1	3	30	0.2261					2		4
80											0	1	0	3	1	3	35	0.1769					2		5
80											0	1	0	3	2	4	40	0.1156					2		6
80											0	1	0	3	2	4	45	0.1138					3		6
80											0	1	0	0	3	5	50	0.0564					3		0
80											0	0	0	0	0	5	55	0.0819					3		0
80											0	0	0	0	0	0	60	0.0664					3		0
80											0	0	0	0	0	0	70	0.0511					0		0
80											0	0	0	0	0	0	80	0.0493					0		0
80											0	0	0	0	0	0	90	0.0343					0		0
80											0	0	0	0	0	0	100	0.0326					0		0
80											0	0	0	0	0	0	110	0.0178					0		0
80											0	0	0	0	0	0	120	0.029					0		0
80											0	0	0	0	0	0	130	0.0272					0		0
80											0	0	0	0	0	0	140	0.0125					0		0
80											0	0	0	0	0	0	150	0.0108					0		0
80											0	0	0	0	0	0	160	0.0219					0		0
80											0	0	0	0	0	0	170	-0.0301					0		0
80											0	0	0	0	0	0	180	0.0313	950	950			0		0
81	0	145	28	0	85	174	0.833	2125	30	70.8	1	2	1	1	1	1	0	0			2125	70.8	1		1
81											1	2	1	1	1	1	5	0.0744					1		1
81											1	2	1	1	1	1	10	0.1269					1		1
81											1	2	1	1	1	2	15	0.1249					1		1
81											1	2	2	2	1	2	20	0.1658					1		2
81											1	2	2	2	1	3	25	0.2396					2		3
81											1	2	2	2	1	3	30	0.2534					2		4
81											0	1	0	3	2	4	35	0.2045					2		5
81											0	1	0	3	2	4	40	0.1435					2		6
81											0	1	0	3	3	5	45	0.0996					3		6
81											0	1	0	0	3	5	50	0.0976					3		0
81											0	0	0	0	0	0	55	0.0688					3		0
81											0	0	0	0	0	0	60	-0.0211		650			3		0
81											0	0	0	0	0	0	70	0.0261					0		0
81											0	0	0	0	0	0	80	-0.0007					0		0
81											0	0	0	0	0	0	90	0.0097					0		0
81											0	0	0	0	0	0	100	-0.0045					0		0
81											0	0	0	0	0	0	110	-0.0185					0		0
81											0	0	0	0	0	0	120	-0.0204					0		0
81											0	0	0	0	0	0	130	-0.0103					0		0
81											0	0	0	0	0	0	140	0.0001					0		0
81											0	0	0	0	0	0	150	-0.0019					0		0
81											0	0	0	0	0	0	160	-0.028					0		0
81											0	0	0	0	0	0	170	-0.0416					0		0
81											0	0	0	0	0	0	180	-0.0666	1300	1300			0		0
82	0	139.5	26	0	77	184	0.833	1924	30	64.14	1	2	1	1	1	1	0	0			1924	64.14	1		1
82											1	2	1	1	1	1	5	0.0421					1		1
82											1	2	1	1	1	1	10	0.0796					1		1
82											1	2	1	1	1	2	15	0.1049					1		1
82											1	2	2	2	1	2	20	0.16					1		2
82											1	2	2	2	1	3	25	0.1877					2		3
82											1	2	2	2	1	3	30	0.141					2		4
82											0	1	0	3	2	4	35	0.1388					2		5
82											0	1	0	3	2	4	40	0.1367					2		6
82											0	1	0	3	3	5	45	0.0923					3		6
82											0	1	0	0	3	5	50	0.0765					3		0
82											0	0	0	0	0	0	55	0.0479					3		0
82											0	0	0	0	0	0	60	0.0457					3		0
82											0	0	0	0	0	0	70	0.0567					0		0
82											0	0	0	0	0	0	80	0.0159					0		0
82											0	0	0	0	0	0	90	-0.0231					0		0
82											0	0	0	0	0	0	100	0.0502					0		0
82											0	0	0	0	0	0	120	0.0351					0		0
82											0	0	0	0	0	0	130	0.033					0		0
82											0	0	0	0	0	0	140	0.0181					0		0
82											0	0	0	0	0	0	150	0.016					0		0
82											0	0	0	0	0	0	160	0.0395					0		0
82											0	0	0	0	0	0	170	-0.0252					0		0
82											0	0	0	0	0	0	180	0.0096	750	750			0		0
83	0	137	23	0	68	179	0.833	1700	30	56.64	1	2	1	1	1	1	0	0			1700	56.64	1		1
83											1	2	1	1	1	1	5	0.0892					1		1
83											1	2	1	1	1	1	10	0.1885					1		1
83											1	2	1	1	1	2	15	0.1562					1		1
83											1	2	2	2	1	2	20	0.1995					1		2
83											1	2	2	2	1	3	25	0.1973					2		3
83											1	2	2	2	1	3	30	0.2426					2		4
83											0	1	0	3	2	4	35	0.1776					2		5
83											0	1	0	3	2	4	40	0.2544					2		6
83											0	1	0	3	3	5	45	0.2198					3		6
83											0	1	0	0	3	5	50	0.2176					3		0
83											0	0	0	0	0	0	55	0.1843					3		0
83											0	0	0	0	0	0	60	0.1669					3		0
83											0	0	0	0	0	0	70	0.1498					0		0
83											0	0	0	0	0	0	80	0.1045					0		0
83											0	0	0	0	0	0	90	0.1165					0		0
83											0	0	0	0	0	0	100	0.1286					0		0
83											0	0	0	0	0	0	110	0.0572					0		0
83											0	0	0	0	0	0	120	0.1387					0		0
83											0	0	0	0	0	0	130	0.0938					0		0
83											0	0	0	0	0	0	140	0.1057					0		0
83											0	0	0	0	0	0	150	0.1321					0		0
83											0	0	0	0	0	0	160	0.0874					0		0
83											0	0	0	0	0	0	170	0.0992					0		0
83											0	0	0	0	0	0	180	0.1255	650	650			0		0
84	0	143.5	27	0	85	176	0.833	2124	30	70.81	1	2	1	1	1	1	0	0			2124	70.81	1		1
84											1	2	1	1	1	1	5	0.0814					1		1
84											1	2	1	1	1	1	10	0.1348					1		1
84											1	2	1	1	1	2	15	0.1617					1		1
84											1	2	2	2	1	2	20	0.2357					1		2
84											1	2	2	2	1	3	25	0.2497					2		3
84											1	2	2	2	1	3	30	0.2639					2		4
84											0	1	0	3	2	4	35	0.23					2		5
84											0	1	0	3	2	4	40	0.2281					2		6
84											0	1	0	3	3	5	45	0.1656					3		6
84											0	1	0	0	3	5	50	0.1068					3		0
84											0	0	0	0	0	0	55	0.105					3		0
84											0	0	0	0	0	0	60	0.1031					3		0
84											0	0	0	0	0	0	70	0.0877					0		0
84											0	0	0	0	0	0	80	0.0995					0		0
84											0	0	0	0	0	0	90	0.0575					0		0
84											0	0	0	0	0	0	100	0.0688					0		0
84											0	0	0	0	0	0	110	0.0539					0		0
84											0	0	0	0	0	0	120	0.0521					0		0
84											0	0	0	0	0	0	130	0.0246					0		0
84											0	0	0	0	0	0	140	0.0616					0		0
84											0	0	0	0	0	0	150	0.0467					0		0
84											0	0	0	0	0	0	160	0.0194					0		0
84											0	0	0	0	0	0	170	0.0302	700	700			0		0
85	0	139.5	26	0	70	176	0.833	1749	30	58.31	1	2	1	1	1	1	0	0			1749	58.31	1		1
85											1	2	1	1	1	1	5	0.0424					1		1
85											1	2	1	1	1	1	10	0.0803					1		1
85											1	2	1	1	1	2	15	0.1059					1		1
85											1	2	2	2	1	2	20	0.1614					1		2
85											1	2	2	2	1	3	25	0.1895					2		3
85											1	2	2	2	1	3	30	0.1431					2		4
85											0	1	0	3	2	4	35	0.1413					2		5
85											0	1	0	3	2	4	40	0.1395					2		6
85											0	1	0	3	3	5	45	0.1376					3		6
85											0	1	0	0	3	5	50	0.0936					3		0
85											0	0	0	0	0	0	55	0.0781					3		0
85											0	0	0	0	0	0	60	0.0497					3		0
85											0	0	0	0	0	0	70	0.0479					0		0
85											0	0	0	0	0	0	80	0.0593					0		0
85											0	0	0	0	0	0	90	0.0187					0		0
85											0	0	0	0	0	0	110	0.0557					0		0
85											0	0	0	0	0	0	120	0.0539					0		0
85											0	0	0	0	0	0	130	0.039					0		0
85											0	0	0	0	0	0	140	0.0372					0		0
85											0	0	0	0	0	0	150	0.0226					0		0
85											0	0	0	0	0	0	160	0.0208					0		0
85											0	0	0	0	0	0	170	0.0448					0		0
85											0	0	0	0	0	0	180	0.0173	950	950			0		0
94	0	144.33	34	0	71.3	180	0.8333	1782.5	30	59.4	1	2	1	1	1	1	0	0			1782.5	59.4	1		1
94											1	2	1	1	1	1	5	0.0624					1		1
94											1	2	1	1	1	1	10	0.1252					1		1
94											1	2	1	1	1	2	15	0.1364					1		1
94											1	2	2	2	1	2	20	0.094					1		2
94											1	2	2	2	1	3	25	0.0787					2		3
94											1	2	2	2	1	3	30	0.0637					2		4
94											0	1	0	3	2	4	35	0.1543					2		5
94											0	1	0	3	2	4	40	0.111					2		6
94											0	1	0	3	3	5	45	0.1086					3		6
94											0	1	0	0	3	5	50	0.1196					3		0
94											0	0	0	0	0	0	55	0.1446					3		0
94											0	0	0	0	0	0	60	0.1285					3		0
94											0	0	0	0	0	0	65	0.1261					0		0
94											0	0	0	0	0	0	70	0.1102					0		0
94											0	0	0	0	0	0	75	0.1213					0		0
94											0	0	0	0	0	0	80	0.1189					0		0
94											0	0	0	0	0	0	85	0.09					0		0
94											0	0	0	0	0	0	90	0.1008					0		0
94											0	0	0	0	0	0	95	0.1118					0		0
94											0	0	0	0	0	0	100	0.0961					0		0
94											0	0	0	0	0	0	105	0.0806					0		0
94											0	0	0	0	0	0	110	0.0783					0		0
94											0	0	0	0	0	0	115	0.0759					0		0
94											0	0	0	0	0	0	120	0.1267					0		0
94											0	0	0	0	0	0	130	0.1243					0		0
94											0	0	0	0	0	0	140	0.0951					0		0
94											0	0	0	0	0	0	150	0.0927					0		0
94											0	0	0	0	0	0	160	0.0903					0		0
94											0	0	0	0	0	0	170	0.0879					0		0
94											0	0	0	0	0	0	180	0.0726					0		0
94											0	0	0	0	0	0	190	0.0832					0		0
94											0	0	0	0	0	0	200	0.094					0		0
94											0	0	0	0	0	0	210	0.0916					0		0
94											0	0	0	0	0	0	220	0.0892					0		0
94											0	0	0	0	0	0	230	0.0737					0		0
94											0	0	0	0	0	0	240	0.0714	400	400			0		0
95	0	125	38	0	73	179	0.833	1825	30	60.83	1	2	1	1	1	1	0	0			1825	60.83	1		1
95											1	2	1	1	1	1	5	0.0238					1		1
95											1	2	1	1	1	1	10	0.0761					1		1
95											1	2	1	1	1	2	15	0.117					1		1
95											1	2	2	2	1	2	20	0.1148					1		2
95											1	2	2	2	1	3	25	0.0979					2		3
95											1	2	2	2	1	3	30	0.125					2		4
95											0	1	0	3	2	4	35	0.1079					2		5
95											0	1	0	3	2	4	40	0.1056					2		6
95											0	1	0	3	3	5	45	0.0606					3		6
95											0	1	0	0	3	5	50	0.0723					3		0
95											0	0	0	0	0	0	55	0.0424					3		0
95											0	0	0	0	0	0	60	0.0678					3		0
95											0	0	0	0	0	0	65	0.038					0		0
95											0	0	0	0	0	0	70	0.0223					0		0
95											0	0	0	0	0	0	75	-0.0187					0		0
95											0	0	0	0	0	0	80	-0.0209					0		0
95											0	0	0	0	0	0	85	-0.0104					0		0
95											0	0	0	0	0	0	90	0.0002					0		0
95											0	0	0	0	0	0	95	0.0242					0		0
95											0	0	0	0	0	0	100	-0.017					0		0
95											0	0	0	0	0	0	105	-0.0441					0		0
95											0	0	0	0	0	0	110	-0.0087					0		0
95											0	0	0	0	0	0	115	-0.0236					0		0
95											0	0	0	0	0	0	120	-0.0003					0		0
95											0	0	0	0	0	0	130	-0.0405					0		0
95											0	0	0	0	0	0	140	-0.0427					0		0
95											0	0	0	0	0	0	150	-0.0199					0		0
95											0	0	0	0	0	0	160	-0.0221					0		0
95											0	0	0	0	0	0	170	-0.0369					0		0
95											0	0	0	0	0	0	180	-0.0391					0		0
95											0	0	0	0	0	0	190	-0.0033					0		0
95											0	0	0	0	0	0	200	-0.031					0		0
95											0	0	0	0	0	0	210	-0.0579					0		0
95											0	0	0	0	0	0	220	-0.0101					0		0
95											0	0	0	0	0	0	230	-0.0251					0		0
95											0	0	0	0	0	0	240	-0.0644	1050	1050			0		0
96	0	136	26	0	97.7	180	0.833	2443	30	81.42	1	2	1	1	1	1	0	0			2443	81.42	1		1
96											1	2	1	1	1	1	5	0.0463					1		1
96											1	2	1	1	1	1	10	0.0697					1		1
96											1	2	1	1	1	2	15	0.068					1		1
96											1	2	2	2	1	2	20	0.1053					1		2
96											1	2	2	2	1	3	25	0.1305					2		3
96											1	2	2	2	1	3	30	0.1566					2		4
96											0	1	0	3	2	4	35	0.1409					2		5
96											0	1	0	3	2	4	40	0.1254					2		6
96											0	1	0	3	3	5	45	0.1237					3		6
96											0	1	0	0	3	5	50	0.1357					3		0
96											0	0	0	0	0	0	55	0.1203					3		0
96											0	0	0	0	0	0	60	0.1186					3		0
96											0	0	0	0	0	0	65	0.1169					0		0
96											0	0	0	0	0	0	70	0.1152					0		0
96											0	0	0	0	0	0	75	0.1134					0		0
96											0	0	0	0	0	0	80	0.0984					0		0
96											0	0	0	0	0	0	85	0.0967					0		0
96											0	0	0	0	0	0	90	0.095					0		0
96											0	0	0	0	0	0	95	0.1065					0		0
96											0	0	0	0	0	0	100	0.1048					0		0
96											0	0	0	0	0	0	105	0.1031					0		0
96											0	0	0	0	0	0	110	0.1014					0		0
96											0	0	0	0	0	0	115	0.0735					0		0
96											0	0	0	0	0	0	120	0.0847					0		0
96											0	0	0	0	0	0	130	0.0573					0		0
96											0	0	0	0	0	0	140	0.0813					0		0
96											0	0	0	0	0	0	150	0.054					0		0
96											0	0	0	0	0	0	160	0.0523					0		0
96											0	0	0	0	0	0	170	0.0632					0		0
96											0	0	0	0	0	0	180	0.0744					0		0
96											0	0	0	0	0	0	190	0.0599					0		0
96											0	0	0	0	0	0	200	0.0582					0		0
96											0	0	0	0	0	0	210	0.0315					0		0
96											0	0	0	0	0	0	220	0.0421					0		0
96											0	0	0	0	0	0	230	0.0281					0		0
96											0	0	0	0	0	0	240	0.0264	800	800			0		0
97	0	138.67	20	0	80.6	188	0.833	2015	30	67.2	1	2	1	1	1	1	0	0			2015	67.2	1		1
97											1	2	1	1	1	1	5	0.0927					1		1
97											1	2	1	1	1	1	10	0.1038					1		1
97											1	2	1	1	1	2	15	0.1286					1		1
97											1	2	2	2	1	2	20	0.1827					1		2
97											1	2	2	2	1	3	25	0.2101					2		3
97											1	2	2	2	1	3	30	0.2079					2		4
97											0	1	0	3	2	4	35	0.191					2		5
97											0	1	0	3	2	4	40	0.1889					2		6
97											0	1	0	3	3	5	45	0.1166					3		6
97											0	1	0	0	3	5	50	0.1145					3		0
97											0	0	0	0	0	0	55	0.1537					3		0
97											0	0	0	0	0	0	60	0.1376					3		0
97											0	0	0	0	0	0	65	0.1355					0		0
97											0	0	0	0	0	0	70	0.1197					0		0
97											0	0	0	0	0	0	75	0.1452					0		0
97											0	0	0	0	0	0	80	0.1292					0		0
97											0	0	0	0	0	0	85	0.1271					0		0
97											0	0	0	0	0	0	90	0.1115					0		0
97											0	0	0	0	0	0	95	0.1367					0		0
97											0	0	0	0	0	0	100	0.1208					0		0
97											0	0	0	0	0	0	105	0.1187					0		0
97											0	0	0	0	0	0	110	0.1166					0		0
97											0	0	0	0	0	0	115	0.1421					0		0
97											0	0	0	0	0	0	120	0.1125					0		0
97											0	0	0	0	0	0	130	0.0838					0		0
97											0	0	0	0	0	0	140	0.0949					0		0
97											0	0	0	0	0	0	150	0.0667					0		0
97											0	0	0	0	0	0	160	0.104					0		0
97											0	0	0	0	0	0	170	0.0755					0		0
97											0	0	0	0	0	0	180	0.0998					0		0
97											0	0	0	0	0	0	190	0.0844					0		0
97											0	0	0	0	0	0	200	0.0565					0		0
97											0	0	0	0	0	0	210	0.0544					0		0
97											0	0	0	0	0	0	220	0.1046					0		0
97											0	0	0	0	0	0	230	0.076					0		0
97											0	0	0	0	0	0	240	0.061	450	450			0		0
98	0	131.67	23	0	80.5	177	0.833	2010	30	67	1	2	1	1	1	1	0	0			2010	67	1		1
98											1	2	1	1	1	1	5	0.057					1		1
98											1	2	1	1	1	1	10	0.0951					1		1
98											1	2	1	1	1	2	15	0.1351					1		1
98											1	2	2	2	1	2	20	0.1475					1		2
98											1	2	2	2	1	3	25	0.1601					2		3
98											1	2	2	2	1	3	30	0.1729					2		4
98											0	1	0	3	2	4	35	0.1413					2		5
98											0	1	0	3	2	4	40	0.1392					2		6
98											0	1	0	3	3	5	45	0.1227					3		6
98											0	1	0	0	3	5	50	0.135					3		0
98											0	0	0	0	0	0	55	0.1186					3		0
98											0	0	0	0	0	0	60	0.1025					3		0
98											0	0	0	0	0	0	65	0.0731					0		0
98											0	0	0	0	0	0	70	0.0577					0		0
98											0	0	0	0	0	0	75	0.0047					0		0
98											0	0	0	0	0	0	80	0.0405					0		0
98											0	0	0	0	0	0	85	0.0515					0		0
98											0	0	0	0	0	0	90	0.0495					0		0
98											0	0	0	0	0	0	95	0.0606					0		0
98											0	0	0	0	0	0	100	0.0454					0		0
98											0	0	0	0	0	0	105	0.0565					0		0
98											0	0	0	0	0	0	110	0.0413					0		0
98											0	0	0	0	0	0	115	0.0393					0		0
98											0	0	0	0	0	0	120	0.0244					0		0
98											0	0	0	0	0	0	130	0.0097					0		0
98											0	0	0	0	0	0	140	0.0203					0		0
98											0	0	0	0	0	0	150	0.0182					0		0
98											0	0	0	0	0	0	160	0.0037					0		0
98											0	0	0	0	0	0	170	0.0141					0		0
98											0	0	0	0	0	0	180	0.0121					0		0
98											0	0	0	0	0	0	190	-0.0147					0		0
98											0	0	0	0	0	0	200	-0.0044					0		0
98											0	0	0	0	0	0	210	-0.0065					0		0
98											0	0	0	0	0	0	220	0.0039					0		0
98											0	0	0	0	0	0	230	-0.0227					0		0
98											0	0	0	0	0	0	240	-0.0247	1625	1625			0		0
99	0	143.33	25	0	83	173	0.833	2075	30	69.16	1	2	1	1	1	1	0	0			2075	69.16	1		1
99											1	2	1	1	1	1	5	0.0375					1		1
99											1	2	1	1	1	1	10	0.0854					1		1
99											1	2	1	1	1	2	15	0.1362					1		1
99											1	2	2	2	1	2	20	0.1207					1		2
99											1	2	2	2	1	3	25	0.1737					2		3
99											1	2	2	2	1	3	30	0.1717					2		4
99											0	1	0	3	2	4	35	0.1418					2		5
99											0	1	0	3	2	4	40	0.0996					2		6
99											0	1	0	3	3	5	45	0.1241					3		6
99											0	1	0	0	3	5	50	0.1633					3		0
99											0	0	0	0	0	0	55	0.0808					3		0
99											0	0	0	0	0	0	60	0.1047					3		0
99											0	0	0	0	0	0	65	0.0768					0		0
99											0	0	0	0	0	0	70	0.0622					0		0
99											0	0	0	0	0	0	75	0.0728					0		0
99											0	0	0	0	0	0	80	0.0582					0		0
99											0	0	0	0	0	0	85	0.0562					0		0
99											0	0	0	0	0	0	90	0.0667					0		0
99											0	0	0	0	0	0	95	0.0775					0		0
99											0	0	0	0	0	0	100	0.0379					0		0
99											0	0	0	0	0	0	105	0.0238					0		0
99											0	0	0	0	0	0	110	0.0218					0		0
99											0	0	0	0	0	0	115	0.0442					0		0
99											0	0	0	0	0	0	120	0.0422					0		0
99											0	0	0	0	0	0	130	0.028					0		0
99											0	0	0	0	0	0	140	0.026					0		0
99											0	0	0	0	0	0	150	0.0002					0		0
99											0	0	0	0	0	0	160	0.022					0		0
99											0	0	0	0	0	0	170	0.0081					0		0
99											0	0	0	0	0	0	180	0.018					0		0
99											0	0	0	0	0	0	190	0.0404					0		0
99											0	0	0	0	0	0	200	0.0141					0		0
99											0	0	0	0	0	0	210	0.0003					0		0
99											0	0	0	0	0	0	220	0.0101					0		0
99											0	0	0	0	0	0	230	-0.0153					0		0
99											0	0	0	0	0	0	240	0.0181	975	975			0		0
100	0	139.33	29	0	83.5	187	0.833	2080	30	69.3	1	2	1	1	1	1	0	0			2080	69.3	1		1
100											1	2	1	1	1	1	5	0.089					1		1
100											1	2	1	1	1	1	10	0.0741					1		1
100											1	2	1	1	1	2	15	0.1251					1		1
100											1	2	2	2	1	2	20	0.1508					1		2
100											1	2	2	2	1	3	25	0.1349					2		3
100											1	2	2	2	1	3	30	0.1899					2		4
100											0	1	0	3	2	4	35	0.1732					2		5
100											0	1	0	3	2	4	40	0.1569					2		6
100											0	1	0	3	3	5	45	0.1408					3		6
100											0	1	0	0	3	5	50	0.1388					3		0
100											0	0	0	0	0	0	55	0.123					3		0
100											0	0	0	0	0	0	60	0.0303					3		0
100											0	0	0	0	0	0	65	0.0659					0		0
100											0	0	0	0	0	0	70	0.0899					0		0
100											0	0	0	0	0	0	75	0.0879					0		0
100											0	0	0	0	0	0	80	0.0992					0		0
100											0	0	0	0	0	0	85	0.1242					0		0
100											0	0	0	0	0	0	90	0.0952					0		0
100											0	0	0	0	0	0	95	0.1202					0		0
100											0	0	0	0	0	0	100	0.1046					0		0
100											0	0	0	0	0	0	105	0.1161					0		0
100											0	0	0	0	0	0	110	0.1006					0		0
100											0	0	0	0	0	0	115	0.0985					0		0
100											0	0	0	0	0	0	120	0.0965					0		0
100											0	0	0	0	0	0	130	0.0682					0		0
100											0	0	0	0	0	0	140	0.0162					0		0
100											0	0	0	0	0	0	150	0.0642					0		0
100											0	0	0	0	0	0	160	0.0494					0		0
100											0	0	0	0	0	0	170	0.0602					0		0
100											0	0	0	0	0	0	180	0.0455					0		0
100											0	0	0	0	0	0	190	0.0435					0		0
100											0	0	0	0	0	0	200	0.0541					0		0
100											0	0	0	0	0	0	210	0.065					0		0
100											0	0	0	0	0	0	220	0.0251					0		0
100											0	0	0	0	0	0	230	-0.0011					0		0
100											0	0	0	0	0	0	240	0.0335	525	525			0		0
101	0	141.33	30	0	73.3	174.5	0.833	1832.5	30	61.1	1	2	1	1	1	1	0	0			1832.5	61.1	1		1
101											1	2	1	1	1	1	5	0.0627					1		1
101											1	2	1	1	1	1	10	0.1126					1		1
101											1	2	1	1	1	2	15	0.1375					1		1
101											1	2	2	2	1	2	20	0.1631					1		2
101											1	2	2	2	1	3	25	0.2346					2		3
101											1	2	2	2	1	3	30	0.1873					2		4
101											0	1	0	3	2	4	35	0.2298					2		5
101											0	1	0	3	2	4	40	0.1974					2		6
101											0	1	0	3	3	5	45	0.1804					3		6
101											0	1	0	0	3	5	50	0.178					3		0
101											0	0	0	0	0	0	55	0.1757					3		0
101											0	0	0	0	0	0	60	0.1591					3		0
101											0	0	0	0	0	0	65	0.2003					0		0
101											0	0	0	0	0	0	70	0.1266					0		0
101											0	0	0	0	0	0	75	0.1243					0		0
101											0	0	0	0	0	0	80	0.1497					0		0
101											0	0	0	0	0	0	85	0.1334					0		0
101											0	0	0	0	0	0	90	0.1592					0		0
101											0	0	0	0	0	0	95	0.1288					0		0
101											0	0	0	0	0	0	100	0.1265					0		0
101											0	0	0	0	0	0	105	0.1664					0		0
101											0	0	0	0	0	0	110	0.1083					0		0
101											0	0	0	0	0	0	115	0.1196					0		0
101											0	0	0	0	0	0	120	0.131					0		0
101											0	0	0	0	0	0	130	0.1426					0		0
101											0	0	0	0	0	0	140	0.1127					0		0
101											0	0	0	0	0	0	150	0.152					0		0
101											0	0	0	0	0	0	160	0.1081					0		0
101											0	0	0	0	0	0	170	0.1058					0		0
101											0	0	0	0	0	0	180	0.1449					0		0
101											0	0	0	0	0	0	190	0.1425					0		0
101											0	0	0	0	0	0	200	0.0856					0		0
101											0	0	0	0	0	0	210	0.1101					0		0
101											0	0	0	0	0	0	220	0.0943					0		0
101											0	0	0	0	0	0	230	0.1054					0		0
101											0	0	0	0	0	0	240	0.1167	400	400			0		0
102	0	133	31	0	94	184	0.833	2350	30	78.33	1	2	1	1	1	1	0	0			2350	78.33	1		1
102											1	2	1	1	1	1	5	0.0629					1		1
102											1	2	1	1	1	1	10	0.1024					1		1
102											1	2	1	1	1	2	15	0.1148					1		1
[truncated: 1,003 more rows]

## Sheet: History
Object	Timestamp	User	Object Name	Event	Description	Annotation
Entrance k23, backward.Data.Orig data.Sheet1	2025.02.11 21:37:47 UTC	robert.hahn	Worksheet	Object Created	Object Created \\Mac\Home\Desktop\Orig data.xls
